# Supplementary material for: Neural connectivity molecules best identify the heterogeneous clock and dopaminergic cell types in the Drosophila adult brain
Source: Sci Adv. 2023 Feb 22;9(8):eade8500. doi: 10.1126/sciadv.ade8500 (PMC9946362; doi:10.1126/sciadv.ade8500)
Supplement: Supplementary file 2 — Table S2 [file sciadv.ade8500_table_s2.zip]

Archive with 1 entries (1 files):
- sciadv.ade8500_table_s2.csv
