# Supplementary material for: Neural connectivity molecules best identify the heterogeneous clock and dopaminergic cell types in the Drosophila adult brain
Source: Sci Adv. 2023 Feb 22;9(8):eade8500. doi: 10.1126/sciadv.ade8500 (PMC9946362; doi:10.1126/sciadv.ade8500)
Supplement: Supplementary file 2 — Table S2 [file sciadv.ade8500_table_s2.zip › sciadv.ade8500_table_s2.csv]

	0:DN1p_CNMa(1)	1:LNv(2,25)	10:LNd_Trissin(5)	11:DN1p(7)	12:LPN(29)	13.00	14:DN3(20)	15:LNd(12)	16:DN1p(4)	17.00	18:LN_ITP(8)	19.00	2:Clk	20.00	21.00	22.00	23.00	24.00	25:DN1p(4)	26.00	27.00	28.00	29:DN2(19)	3:DN1a(3)	30.00	31.00	32:DN1p_CNMa(15)	33.00	34:DN3(14)	35.00	36.00	37.00	38:DN1p(18)	39.00	4.00	41.00	42.00	43.00	5:DN1p(6)	6:LNd_NPF(9)	7:DN3(14)	8.00	9.00
18w	0.46	0.07	0.65	0.28	0.15	0.10	1.43	0.31	0.25	0.02	0.98	0.05	0.43	0.16	0.34	0.07	1.05	0.36	0.11	0.01	0.26	0.13	0.09	0.19	0.24	0.11	0.06	0.02	1.36	0.28	0.53	0.06	0.29	0.01	0.59	0.11	0.03	0.16	0.70	0.21	0.97	0.01	0.03
5-HT7	0.04	0.15	0.03	0.02	0.51	1.20	0.18	0.12	0.04	1.31	0.02	2.61	0.02	0.73	0.57	0.17	0.76	0.53	0.11	1.30	0.44	0.46	0.02	0.14	0.34	0.04	0.66	0.32	0.19	3.29	0.02	0.02	0.24	1.19	0.18	0.08	0.05	0.17	0.01	0.30	0.04	1.11	0.75
Ac13E	0.54	3.83	0.61	0.42	0.51	0.09	5.20	3.80	0.92	0.04	1.31	0.07	2.62	2.55	0.03	0.67	0.00	1.46	1.74	0.12	0.10	0.28	0.42	8.25	0.79	0.22	0.98	0.57	0.72	2.27	0.27	0.10	0.68	0.52	2.43	0.46	1.13	0.19	0.41	5.06	5.54	0.03	0.34
alpha-Man-Ia	6.37	8.36	9.93	10.07	4.36	2.35	7.50	8.74	7.90	1.21	9.48	1.70	13.59	3.34	2.81	3.52	2.11	3.71	10.85	2.93	2.86	3.42	7.73	8.55	8.19	2.20	10.08	1.52	5.72	2.27	2.35	1.85	9.49	1.40	2.07	3.16	1.77	3.59	6.76	6.93	2.01	1.68	1.61
amon	4.31	7.22	8.47	2.80	10.92	11.90	4.04	6.83	13.84	15.42	11.45	5.48	1.12	26.14	3.86	11.01	13.22	9.61	13.03	15.25	8.71	7.54	19.86	5.11	3.63	5.96	9.79	7.80	6.17	19.33	5.41	16.31	9.02	12.04	11.62	9.99	6.41	14.43	9.11	7.11	8.18	9.54	10.27
ap	0.04	0.07	0.03	0.03	0.07	0.02	2.74	0.02	0.02	0.04	0.06	0.13	0.02	0.02	0.03	0.02	0.01	0.02	0.09	0.00	0.01	0.00	0.01	2.07	0.04	2.11	0.04	0.03	1.90	0.07	0.01	0.03	0.05	0.02	0.03	0.11	0.07	0.00	0.03	0.03	2.00	0.04	0.01
Arc1	0.66	0.74	0.10	0.16	0.04	0.09	0.13	0.09	0.09	0.01	0.19	0.04	1.10	0.12	0.15	0.03	0.01	0.16	0.05	0.07	0.04	0.16	0.02	0.09	0.06	0.17	0.32	0.02	0.18	0.18	0.01	0.00	0.04	0.01	0.37	0.31	0.15	0.50	0.04	0.14	0.08	0.04	0.05
AstA	0.40	0.68	0.61	86.06	281.52	0.07	0.36	0.44	0.26	0.04	0.57	0.08	0.67	0.13	0.07	0.19	0.07	0.20	0.43	0.37	0.06	0.09	0.37	0.41	0.31	0.08	1.93	0.09	0.24	0.06	0.05	0.08	0.74	0.05	0.10	0.13	0.03	5.62	0.32	0.50	0.15	0.02	0.06
AstC	220.87	2.92	2.30	2.26	192.04	3.59	1.67	2.48	28.92	119.82	2.32	118.39	10.33	35.47	2.25	3.57	1.90	3.93	13.81	2.99	4.02	6.93	2.22	8.15	8.47	3.84	3.25	2.64	25.10	2.07	2.70	103.89	3.03	2.77	54.65	4.18	2.56	27.76	1.77	2.32	323.61	2.52	91.26
AstC-R2	0.21	2.29	0.68	1.70	3.43	0.04	0.27	3.36	1.40	0.31	1.09	0.19	0.15	0.06	0.28	1.82	0.06	0.07	0.35	0.20	1.33	0.02	0.80	0.90	0.74	0.10	0.45	0.54	0.66	0.21	1.47	0.29	0.40	1.07	0.39	0.03	0.94	0.20	0.20	5.73	1.21	0.02	0.03
AstCC	0.09	0.02	0.04	0.04	0.08	0.03	0.01	0.05	0.19	1.65	0.05	0.54	0.02	0.21	0.02	0.06	0.02	0.05	0.22	0.02	0.02	0.09	0.02	0.08	0.04	0.00	0.05	0.02	0.44	0.02	0.03	0.37	0.02	0.00	0.24	0.02	0.04	0.06	0.02	0.04	0.01	19.64	0.80
beat-Ia	6.17	1.45	1.74	8.18	8.94	0.04	5.26	0.23	4.50	0.09	1.21	0.45	0.28	0.11	0.89	0.85	0.98	0.05	1.01	6.09	1.32	1.06	8.43	0.19	2.65	2.85	7.92	0.10	2.51	3.56	0.03	0.05	9.33	0.07	5.69	0.06	1.09	5.71	9.28	0.19	3.67	0.65	0.10
beat-IIa	0.21	0.22	0.11	0.14	0.14	2.96	8.67	0.05	2.26	0.21	0.12	2.50	0.16	1.57	3.15	2.97	1.43	2.41	0.20	4.30	3.83	2.89	5.07	0.15	0.42	1.44	0.60	0.87	4.05	0.16	9.27	1.57	0.24	7.21	0.12	0.12	0.10	0.58	0.20	0.26	1.97	1.00	1.35
beat-IIb	0.04	0.10	0.05	0.04	0.03	1.04	3.71	0.04	0.73	0.02	0.00	0.39	0.03	0.77	1.49	1.48	0.39	0.58	0.09	1.86	1.77	1.36	2.20	0.05	0.08	0.40	0.57	0.28	0.87	0.03	4.25	0.69	0.02	3.38	0.04	0.01	0.02	0.07	0.05	0.12	0.42	0.38	0.40
beat-IIIc	0.38	0.35	1.87	5.10	11.37	0.42	3.70	0.30	1.52	2.03	1.04	0.78	1.64	0.41	1.40	2.44	2.99	0.12	1.04	1.18	0.27	1.18	10.52	0.31	0.38	1.29	1.11	0.06	0.45	2.85	1.62	0.24	2.45	2.49	0.19	1.99	1.72	0.85	15.54	0.35	0.14	6.02	0.07
beat-IV	0.25	4.73	1.20	0.95	2.47	1.42	2.55	4.16	0.87	0.11	1.87	0.77	0.14	0.26	1.09	0.24	1.44	0.14	0.46	0.49	0.51	0.66	0.67	0.97	0.32	4.68	0.45	0.21	10.34	2.33	0.42	0.17	0.57	0.48	0.46	0.34	0.27	1.42	1.50	4.11	3.11	0.26	0.88
beat-VI	3.01	0.21	0.73	3.18	1.61	2.72	0.50	2.73	0.65	2.29	0.21	5.19	0.35	5.45	3.62	0.18	5.55	2.62	0.60	2.68	6.99	0.67	0.17	0.27	0.50	5.47	3.82	2.23	2.21	7.70	0.02	0.11	2.40	0.06	1.85	0.13	1.79	1.93	2.12	2.86	1.75	0.08	6.44
beat-VII	4.00	3.73	6.83	1.39	5.65	3.27	5.62	3.68	0.45	0.76	2.22	7.53	0.53	1.81	0.25	3.37	1.81	3.02	0.57	3.93	1.63	1.33	1.97	6.14	1.00	4.44	1.13	2.01	4.13	1.80	5.72	4.37	0.99	3.94	3.63	2.63	2.46	2.07	1.09	3.19	4.47	1.11	4.24
bi	1.05	4.62	5.04	0.70	5.53	0.08	0.49	5.05	0.72	0.03	4.22	4.33	2.11	0.10	0.11	0.53	0.04	0.27	0.87	0.27	0.04	0.14	0.74	1.07	0.52	3.39	1.09	0.07	6.60	0.03	0.08	0.07	1.19	0.08	7.21	0.13	0.03	0.08	0.63	4.65	6.27	0.07	0.09
bnb	0.18	0.78	0.13	0.16	0.07	1.36	0.08	0.07	0.15	4.62	0.25	3.27	0.60	5.38	4.33	0.19	3.95	3.25	0.22	0.55	2.73	5.87	0.12	0.26	1.33	1.59	0.17	0.06	0.35	1.19	0.94	3.94	0.16	1.36	3.18	2.25	1.79	1.91	0.13	0.16	0.14	4.76	0.21
br	2.82	3.70	4.50	3.82	1.37	0.82	4.25	3.49	2.73	0.86	4.26	0.26	4.57	0.21	1.27	1.15	2.08	1.68	4.39	1.27	2.06	0.69	2.97	3.66	2.84	2.38	4.75	0.15	5.60	0.27	0.10	0.48	5.83	0.24	2.22	0.77	0.54	0.38	2.28	2.67	1.65	2.56	0.24
bsh	0.04	0.01	0.01	0.01	0.00	0.02	0.00	0.00	0.00	0.02	0.01	0.00	0.02	2.22	2.54	0.00	0.00	0.01	0.00	0.01	2.60	1.83	0.00	0.01	0.04	0.00	0.00	0.00	0.03	0.02	0.00	0.05	0.01	0.00	0.03	0.03	0.00	0.03	0.01	0.00	0.00	0.00	0.01
Bx	0.66	6.38	4.72	0.63	0.70	0.90	0.84	7.60	0.83	0.83	8.71	0.60	0.67	0.57	1.16	0.95	0.64	0.89	0.92	15.67	0.98	0.94	0.93	0.81	1.17	0.88	5.78	0.73	1.06	0.93	0.91	0.74	0.96	0.83	1.02	1.05	0.69	0.65	0.85	9.44	0.57	0.83	0.42
Ca-alpha1T	3.25	1.35	2.23	10.31	4.20	0.61	9.82	14.66	3.37	12.51	4.37	14.07	1.99	2.06	0.33	12.05	1.44	3.49	1.87	4.27	0.71	7.38	3.20	2.42	25.22	10.26	5.55	5.25	4.82	17.90	10.35	0.91	5.95	14.36	1.95	2.58	1.83	2.94	3.12	29.18	9.00	1.08	6.71
Cbp53E	0.70	1.91	3.25	1.16	0.57	7.30	1.71	9.34	1.62	18.76	5.64	42.25	0.94	16.30	6.36	18.89	6.24	13.04	0.56	6.13	4.34	6.28	2.66	1.36	8.91	5.06	0.91	11.95	3.09	7.41	6.12	83.14	2.16	36.88	6.64	11.32	10.18	14.34	2.31	4.05	3.05	17.92	8.53
CCHa1	0.24	0.29	0.19	0.19	0.08	0.87	0.14	0.19	0.11	0.04	0.19	0.00	0.84	0.09	0.00	0.04	0.01	0.02	0.24	0.04	0.00	0.14	0.23	118.73	0.10	0.04	0.26	0.00	0.09	0.02	0.00	0.03	0.19	0.00	0.03	0.01	0.00	0.00	0.16	0.16	0.09	0.00	0.00
Ccn	0.55	0.14	0.07	1.01	1.74	0.04	0.50	0.61	5.46	1.05	0.05	2.40	0.12	0.25	1.01	2.12	0.02	0.09	1.42	0.80	0.81	1.96	0.93	0.12	2.14	0.27	2.71	0.13	0.19	0.33	3.82	0.02	0.28	1.44	0.31	3.23	2.82	0.61	0.71	0.52	0.64	0.75	2.99
CG10353	0.48	0.45	0.35	0.72	0.71	0.90	0.62	0.62	0.34	0.39	0.43	0.75	1.47	0.44	0.82	0.98	0.46	0.48	0.30	2.10	0.72	1.08	0.58	0.53	0.51	0.95	0.42	0.61	1.19	1.54	1.53	0.48	0.53	1.36	0.82	0.53	1.45	1.12	0.49	0.67	0.92	0.70	0.79
CG10384	5.31	1.37	2.30	1.26	0.68	1.98	0.85	1.17	0.69	1.10	2.26	6.52	0.62	7.11	3.50	1.35	1.45	1.41	1.48	1.65	2.37	7.08	1.19	2.22	4.99	4.86	1.05	1.31	6.22	4.54	0.41	1.75	1.26	1.21	1.79	2.98	0.29	0.58	4.40	0.72	1.27	1.42	3.26
CG11000	0.78	0.54	5.49	1.84	2.53	2.58	9.34	2.27	5.15	3.32	3.27	7.09	0.46	8.52	4.93	6.61	3.33	1.53	1.97	4.80	5.53	12.58	1.67	4.46	3.00	4.18	0.86	4.99	3.92	5.51	2.87	5.12	1.49	6.54	5.12	1.80	3.05	2.18	1.84	1.80	5.11	5.36	4.76
CG11317	1.42	1.56	0.30	0.98	3.74	6.87	5.76	0.38	1.58	1.87	0.40	7.58	0.29	0.99	0.15	6.07	9.02	7.75	0.93	1.75	2.90	0.42	3.96	0.52	19.12	4.99	1.24	3.19	0.89	2.43	4.41	2.88	2.19	2.92	10.50	7.99	6.90	1.97	1.71	2.19	1.81	0.72	2.20
CG12239	9.89	10.77	6.48	5.02	3.01	114.13	6.57	6.64	6.66	2.63	7.95	2.46	3.90	1.22	2.69	5.56	8.27	10.23	9.37	2.75	2.00	5.34	4.46	13.68	10.52	2.00	9.96	1.65	8.95	1.57	4.05	5.82	9.43	3.87	4.97	3.58	1.50	1.39	7.67	6.98	2.29	3.36	4.68
CG12541	2.11	8.85	3.06	2.28	0.27	0.05	2.19	1.43	0.60	0.48	4.37	0.06	1.04	0.79	0.14	0.32	0.04	0.09	0.86	3.35	0.13	1.58	0.48	1.14	0.59	0.10	1.38	1.10	0.44	3.48	0.10	1.22	2.78	0.73	0.12	0.16	0.10	0.20	0.47	0.81	0.12	0.12	0.57
CG12594	0.62	4.79	0.20	0.30	0.33	4.04	1.78	1.42	0.69	1.46	0.17	0.20	0.16	3.11	0.02	0.14	4.08	3.12	0.19	7.20	0.04	0.24	1.40	1.24	7.75	12.32	1.53	1.34	0.50	2.15	0.54	0.31	0.61	0.19	2.30	0.19	2.13	0.57	0.65	0.95	1.05	7.64	1.59
CG13054	11.91	5.44	3.40	6.75	10.11	0.02	7.82	5.47	8.99	2.52	4.19	0.13	1.25	0.06	0.12	0.26	0.04	0.30	9.03	0.15	0.26	0.19	11.11	6.55	0.72	0.13	6.85	0.07	0.93	1.41	0.01	0.14	8.38	0.02	0.78	0.19	0.03	0.05	9.79	6.69	1.67	0.04	0.06
CG13056	0.02	0.04	5.83	0.01	0.01	0.01	0.01	0.03	0.01	0.00	5.12	0.00	0.13	0.00	0.00	0.00	0.00	0.00	0.06	0.00	0.01	0.00	0.03	0.02	0.01	0.00	0.03	0.00	0.01	0.09	0.00	0.00	0.01	0.00	0.86	0.02	0.00	0.00	0.01	0.01	0.00	0.00	0.01
CG13288	0.41	0.37	0.21	0.74	0.25	0.10	0.69	0.76	0.08	0.99	0.40	0.00	0.03	0.00	0.01	0.33	0.33	0.16	0.22	0.06	0.00	0.00	0.33	0.25	0.31	0.01	0.42	0.00	0.20	0.75	0.00	0.01	0.66	0.02	0.14	0.00	0.44	0.02	0.34	0.38	0.03	0.05	0.35
CG13408	4.23	0.11	1.22	1.59	3.90	0.29	0.07	0.67	0.16	0.02	3.39	1.18	0.12	1.89	0.87	0.25	0.04	0.19	0.35	0.06	0.26	2.02	1.84	0.64	0.04	0.02	0.40	0.05	0.12	1.90	0.02	0.01	1.63	2.49	0.17	0.02	0.06	0.26	3.64	0.13	0.14	0.03	0.07
CG13579	0.04	0.05	0.02	0.00	0.04	1.74	0.01	0.11	0.05	1.50	0.02	0.14	0.02	0.06	1.60	0.74	2.67	1.66	0.68	0.31	0.75	0.97	0.03	0.13	0.32	0.03	0.02	0.18	0.04	0.07	0.19	0.58	0.01	3.21	1.01	0.20	2.31	0.22	0.10	0.07	0.03	3.76	0.11
CG13950	0.02	0.20	0.01	0.02	0.00	0.00	0.02	4.15	0.01	0.00	3.05	0.02	0.08	0.01	0.00	0.01	0.01	0.00	0.01	0.00	0.00	0.01	0.00	0.01	0.00	0.00	0.05	0.00	0.06	0.00	0.03	0.01	0.03	0.03	0.00	0.00	0.00	0.01	0.02	0.17	0.01	0.01	0.00
CG13954	1.47	6.47	3.44	2.03	0.78	2.29	1.68	5.02	5.80	0.36	8.83	2.07	1.21	1.65	0.90	2.06	1.18	1.49	2.54	1.18	0.73	1.43	5.80	4.16	1.23	2.10	1.64	2.19	1.17	0.97	1.70	0.58	5.50	3.14	1.08	3.60	1.55	1.43	4.36	3.47	0.75	1.52	0.87
CG14082	1.57	1.29	1.93	1.30	0.73	0.35	3.71	0.92	2.70	0.37	1.73	0.19	0.35	0.07	0.28	0.38	1.08	0.07	2.23	0.74	0.14	0.11	1.67	0.93	0.17	0.27	2.76	0.04	0.54	0.93	0.91	0.61	2.33	0.55	0.32	0.37	0.59	0.72	1.57	2.27	2.25	0.39	0.53
CG14274	0.06	0.26	0.24	1.21	0.35	0.05	0.58	0.16	0.06	0.01	0.25	0.00	0.06	0.73	0.53	0.08	0.03	0.03	0.03	0.05	0.12	0.94	0.04	0.09	0.24	0.64	0.20	0.01	1.66	0.00	0.02	0.01	0.73	0.02	0.03	0.06	0.52	0.01	0.05	0.31	0.81	0.02	0.00
CG14340	0.04	0.00	0.01	0.01	0.07	0.00	0.01	0.50	0.01	0.00	0.00	0.00	0.02	0.00	0.00	0.00	0.00	0.00	0.00	0.00	0.00	0.00	0.02	0.00	0.01	0.00	0.02	0.00	0.00	0.00	0.00	0.00	0.00	0.00	0.01	0.00	0.00	0.00	0.00	2.73	0.00	0.00	0.00
CG1504	0.22	2.60	0.19	0.09	0.05	0.32	0.96	0.15	0.16	0.01	0.09	0.40	0.12	1.64	0.31	0.01	0.79	0.04	0.10	0.02	0.11	1.59	0.18	0.16	0.82	0.38	1.65	0.09	0.05	0.80	0.04	0.01	0.24	0.75	0.35	0.03	0.08	0.26	0.12	0.14	0.51	0.64	0.96
CG15082	0.10	0.13	0.11	0.09	0.13	0.47	0.06	0.17	0.13	1.48	0.15	15.40	0.67	1.62	0.02	14.50	0.12	0.05	0.09	0.15	0.02	8.33	0.17	70.15	1.19	0.05	0.10	0.03	0.19	0.07	0.02	0.07	0.06	0.13	0.10	0.22	0.12	0.13	0.08	0.09	0.07	0.07	2.40
CG15312	3.10	4.93	8.45	4.93	2.37	1.62	4.90	6.23	5.47	1.13	5.55	0.40	6.84	0.34	1.08	1.14	1.05	1.46	7.64	2.33	0.61	0.60	2.90	3.24	3.87	1.30	3.79	1.09	2.15	0.74	1.09	1.26	4.01	2.83	0.99	1.11	0.99	1.02	3.12	6.46	1.97	0.77	0.89
CG15478	0.03	0.02	0.08	0.00	0.01	0.00	0.02	0.02	0.60	0.01	0.02	0.02	0.05	0.06	0.00	0.00	0.00	0.01	0.43	0.01	0.20	0.01	0.00	0.01	0.03	0.00	0.08	0.00	0.01	0.02	0.02	0.00	0.13	0.31	0.00	0.10	0.00	0.00	0.07	0.03	0.00	0.00	0.00
CG15537	0.40	0.25	0.37	0.24	11.55	11.90	0.17	0.19	2.29	0.09	0.50	0.04	0.23	0.06	0.04	0.22	0.07	4.74	8.45	2.86	0.04	0.63	5.23	14.52	1.82	0.11	7.06	0.12	0.14	0.12	0.08	0.32	3.26	0.45	7.76	0.07	0.11	3.35	0.19	0.15	0.48	0.10	0.10
CG15765	1.66	1.30	3.30	6.52	0.62	7.58	4.11	1.74	5.41	6.38	9.66	1.52	0.81	3.58	6.21	1.74	9.11	4.04	6.51	10.93	3.04	3.11	19.04	1.62	8.57	8.73	9.77	5.60	3.51	5.19	5.70	11.27	5.60	4.34	5.29	3.77	11.03	8.42	31.45	0.71	1.75	6.87	4.42
CG15890	1.55	2.55	1.77	3.22	1.32	0.18	2.10	2.00	1.70	0.16	2.92	0.06	2.60	0.05	0.08	0.21	0.13	0.40	3.25	0.48	0.26	0.15	2.13	1.83	2.02	0.15	1.42	0.06	1.42	0.12	0.14	0.22	2.50	0.04	0.60	0.55	0.11	0.19	2.08	1.63	0.38	0.09	0.10
CG17193	0.07	0.14	0.82	0.07	0.36	0.01	0.57	0.07	0.10	0.05	0.07	1.27	0.07	1.16	0.06	0.45	0.00	0.48	0.05	0.04	0.03	2.18	3.40	0.10	0.09	0.00	0.07	2.41	0.05	0.04	0.05	0.57	1.08	0.00	0.02	0.01	0.00	0.00	2.94	0.09	0.04	0.03	0.19
CG17777	0.85	2.00	19.90	6.26	0.45	0.24	0.53	29.58	2.00	0.24	26.14	0.02	0.92	0.18	0.05	0.19	0.10	0.16	6.95	0.24	0.06	0.21	0.33	39.30	0.33	0.03	9.66	0.10	1.04	0.06	0.03	0.03	1.14	0.18	0.14	0.39	0.10	0.11	0.50	29.01	58.53	0.92	0.06
CG17839	0.68	0.44	6.19	0.30	0.17	0.36	1.58	0.09	1.54	0.04	2.65	2.00	3.92	0.66	1.53	3.77	1.93	0.51	0.57	1.23	2.19	2.74	0.54	0.15	0.83	0.50	0.60	0.25	2.65	3.31	2.68	0.06	0.25	0.11	1.78	1.85	0.57	1.57	0.11	0.21	1.38	0.06	0.30
CG18599	0.01	0.00	0.02	0.00	0.00	0.00	0.00	0.01	0.00	0.00	0.00	0.00	0.01	0.01	0.00	0.00	0.00	0.01	0.00	0.00	0.00	0.01	0.03	0.01	0.01	0.00	0.00	0.00	5.94	0.00	0.02	0.00	0.00	0.01	0.00	0.00	0.00	0.00	0.01	0.00	4.89	0.02	0.05
CG2016	0.06	0.04	0.01	0.01	0.00	7.30	0.00	0.03	0.01	2.95	0.01	0.02	0.32	1.98	0.55	0.05	20.52	12.39	0.01	0.23	0.03	0.33	0.03	0.00	0.05	0.65	0.01	0.05	0.00	21.54	0.05	0.15	0.01	0.06	0.05	0.06	0.70	19.05	0.02	0.01	0.01	18.50	0.34
CG2082	1.00	0.50	1.56	0.72	0.35	0.74	3.54	1.68	1.28	1.99	1.74	0.29	0.62	0.58	0.30	2.27	0.48	1.14	2.11	3.62	3.02	0.34	0.54	7.21	1.47	2.01	1.03	20.37	3.32	4.15	0.11	1.74	0.41	0.45	1.52	3.35	2.33	0.83	0.47	0.95	2.43	6.56	0.73
CG2269	112.41	74.11	28.35	23.19	58.82	215.34	33.85	22.97	168.17	54.69	14.96	71.48	7.23	115.93	160.94	52.98	202.59	221.54	49.05	19.81	191.74	77.07	32.94	44.59	64.65	90.48	6.74	31.53	127.02	49.48	36.52	95.60	29.45	160.13	71.42	45.35	114.59	114.50	77.32	18.48	43.26	141.57	43.93
CG3009	0.07	0.07	0.13	0.48	0.04	1.60	1.44	0.06	0.03	1.57	0.10	0.12	0.12	0.89	1.13	1.23	2.00	0.84	0.03	1.32	2.48	1.82	0.03	0.08	1.21	3.52	0.86	1.04	0.66	2.68	0.03	1.27	0.09	0.91	0.57	0.27	2.46	1.24	0.11	0.06	1.13	2.51	0.07
CG30158	0.03	0.08	0.11	0.13	0.34	0.32	0.34	0.22	2.27	1.20	0.10	2.48	0.04	0.07	0.05	0.64	0.26	0.04	1.99	0.21	0.65	1.06	0.04	0.10	0.36	0.26	0.13	0.06	0.73	0.23	0.77	2.40	0.04	1.65	1.72	0.72	2.38	0.09	0.22	0.03	1.45	0.23	0.04
CG30419	0.28	0.20	0.13	1.55	0.40	0.88	0.29	0.38	0.09	0.75	0.15	1.69	0.13	4.46	0.64	0.18	5.91	1.37	0.26	1.09	4.48	3.47	3.06	0.14	2.49	2.59	0.49	0.95	0.83	0.42	1.92	1.53	2.27	0.10	2.59	0.47	1.35	0.42	0.92	0.23	0.17	12.04	0.77
CG31221	4.17	5.67	6.35	4.40	29.26	7.36	60.00	10.51	78.27	17.32	10.46	0.90	2.42	4.87	4.47	2.01	6.41	10.98	74.39	18.53	4.79	3.34	5.56	8.10	5.90	6.20	3.06	7.01	11.35	19.00	1.98	8.47	10.70	3.26	8.66	6.09	8.90	10.82	8.02	24.56	1.71	2.56	6.85
CG31324	3.38	2.91	1.81	2.79	5.68	0.13	3.07	4.26	4.46	0.74	2.04	0.81	3.12	0.35	0.55	0.44	0.27	0.34	4.39	0.40	0.45	0.59	4.91	10.41	0.41	0.68	2.94	0.48	1.85	0.55	0.61	0.81	3.53	0.13	0.63	0.52	0.15	0.04	4.61	3.21	5.40	0.24	1.22
CG31705	1.00	9.54	0.61	0.07	0.03	0.35	0.64	1.25	1.35	0.05	0.30	0.02	0.52	0.04	0.04	0.08	0.42	2.98	0.38	0.08	0.06	0.09	0.12	0.06	0.12	0.12	1.86	0.01	0.06	2.11	0.00	0.08	0.07	0.11	0.01	0.04	0.07	0.88	0.05	0.21	0.31	0.02	0.01
CG31997	0.01	0.09	0.01	0.02	0.00	0.01	2.80	0.01	2.03	0.01	0.01	0.15	0.06	0.07	0.01	0.50	0.00	0.04	0.81	0.00	0.02	0.05	0.01	2.02	0.04	0.02	0.04	0.04	0.00	0.01	0.01	0.02	0.02	0.00	0.06	0.01	0.00	0.01	0.00	0.01	0.01	0.01	0.00
CG31999	0.36	0.54	0.48	0.56	0.16	0.13	0.61	0.49	0.38	0.03	0.64	0.19	2.10	0.15	0.07	0.21	0.05	0.14	0.46	0.24	0.08	0.24	0.18	0.33	0.46	0.04	0.39	0.02	0.27	0.15	0.18	0.04	0.65	0.14	0.07	0.12	0.07	0.10	0.36	0.34	0.09	0.11	0.04
CG32017	2.91	1.59	2.12	4.41	3.33	15.75	3.03	1.89	2.58	24.76	1.46	14.42	0.55	8.19	8.26	3.98	11.83	18.01	2.34	9.74	5.78	5.79	4.20	11.37	16.09	14.03	2.59	6.62	11.43	8.38	5.76	15.11	3.38	25.19	8.13	11.55	7.50	14.59	3.33	2.15	6.47	11.36	8.43
CG32204	0.83	0.32	1.08	1.07	5.83	0.16	0.65	0.26	4.55	0.31	0.21	0.05	0.19	0.29	0.04	1.06	1.23	0.18	3.55	0.21	0.63	0.07	0.27	2.15	1.23	1.33	0.63	0.10	1.48	0.02	0.54	4.82	0.58	0.06	0.89	0.39	0.07	0.05	0.17	0.31	3.33	2.03	0.06
CG32700	0.40	1.31	2.45	0.70	0.43	4.66	1.37	5.69	0.39	0.23	1.32	0.37	0.40	1.44	9.52	0.66	1.71	0.32	0.48	8.58	6.89	0.16	0.68	0.59	2.57	3.27	0.47	6.00	0.93	2.38	1.10	2.85	0.97	1.29	0.65	1.02	0.54	2.07	0.80	6.20	0.34	3.99	2.24
CG33543	1.39	1.84	5.71	1.23	0.76	0.86	3.24	9.78	1.52	0.19	1.86	2.83	0.43	0.40	0.09	3.37	0.25	0.33	0.28	0.49	2.69	0.83	0.69	1.31	4.09	1.12	0.54	0.24	0.28	1.82	5.34	0.10	2.70	6.14	10.23	3.60	0.96	3.07	0.61	12.90	1.78	4.47	19.25
CG33639	0.23	0.27	1.26	0.15	2.19	0.65	1.00	0.17	0.87	0.02	1.47	0.18	0.18	0.19	0.03	0.40	0.52	1.07	0.12	1.48	0.03	0.09	5.40	0.18	1.56	0.50	0.19	0.04	1.18	2.07	0.53	0.40	0.87	1.72	0.76	0.22	0.24	1.19	0.40	0.17	4.79	0.20	0.13
CG34136	1.66	0.03	0.05	1.42	0.04	0.06	0.15	0.05	0.06	0.15	0.02	0.15	0.10	0.21	0.19	0.29	0.17	0.07	0.01	0.11	0.04	0.14	0.90	0.04	0.12	0.17	5.60	0.01	0.06	0.10	0.26	0.09	1.32	0.13	0.18	0.10	0.53	0.02	3.90	0.02	0.07	0.16	0.04
CG34247	0.88	0.03	0.00	0.33	0.05	0.00	0.02	0.02	0.01	0.01	0.04	0.00	0.02	0.00	0.00	0.00	0.00	0.00	0.05	0.00	0.00	0.00	0.02	0.04	0.01	0.00	1.90	0.00	0.00	0.00	0.00	0.00	0.08	0.00	0.00	0.00	0.00	0.00	0.03	0.02	0.00	0.00	0.00
CG34351	0.08	0.17	0.14	0.16	0.12	0.65	1.05	0.26	0.11	0.15	0.06	0.31	0.06	0.31	0.56	0.40	0.47	0.22	0.04	0.12	0.66	0.07	0.12	0.06	0.26	0.05	0.35	0.07	0.24	0.20	1.14	0.01	0.06	3.03	0.20	0.51	1.49	0.20	0.09	0.22	0.08	0.14	0.15
CG34353	2.89	4.13	2.18	1.39	3.90	1.56	6.82	0.96	4.96	9.53	1.92	0.49	0.40	2.34	1.09	0.59	2.77	0.42	2.75	1.69	1.61	0.23	2.77	4.97	6.33	3.16	3.91	0.15	3.57	8.05	0.13	6.42	4.04	0.09	5.50	0.39	3.36	4.35	7.19	0.48	4.05	3.17	8.37
CG34354	0.63	0.31	0.16	2.94	1.50	2.49	2.93	1.41	0.23	0.08	0.16	0.75	0.24	2.67	4.39	1.38	0.23	8.89	0.20	5.45	1.51	1.26	0.77	1.51	4.14	1.53	0.23	2.88	3.84	0.14	2.53	2.08	1.11	4.72	1.85	2.12	2.80	2.10	0.38	3.56	0.37	0.21	1.59
CG34384	10.77	6.28	1.30	4.51	1.15	0.82	2.28	1.80	5.97	1.36	3.14	1.84	0.86	1.73	7.69	3.42	0.70	1.47	4.08	1.88	4.28	21.17	5.88	12.60	2.13	3.05	6.31	3.39	2.36	1.00	6.01	1.04	4.82	0.99	1.25	7.31	5.07	0.87	10.19	2.87	7.19	1.35	3.33
CG4168	0.66	0.50	0.82	0.11	1.03	0.10	3.49	1.47	2.09	2.13	0.95	0.11	0.10	0.17	0.04	0.24	0.68	0.51	1.62	0.13	0.46	1.10	0.42	5.53	0.74	0.21	0.46	2.76	0.55	0.82	0.18	0.32	0.35	0.06	1.32	0.43	0.28	0.74	0.23	0.63	0.19	0.94	1.13
CG42339	0.43	0.41	2.90	0.34	0.03	0.67	0.54	0.51	0.18	0.55	1.36	1.63	0.10	0.18	0.02	0.77	0.72	0.07	0.35	0.10	0.01	0.10	0.16	0.54	0.14	1.67	1.04	1.10	0.93	0.53	0.00	0.55	1.19	0.14	0.97	0.10	0.16	0.07	0.31	0.24	1.04	1.55	0.58
CG42342	4.86	2.87	1.36	1.35	1.10	2.04	3.29	6.71	0.39	1.42	1.26	1.02	8.43	7.85	4.86	8.90	1.51	0.08	0.96	4.03	3.96	14.99	7.04	2.11	4.74	1.98	7.88	0.76	3.90	6.55	2.72	1.79	1.01	2.52	0.15	0.78	5.80	1.43	9.51	4.69	3.14	0.03	3.51
CG4238	0.31	0.42	0.22	0.36	0.39	1.34	0.39	0.82	0.43	0.64	0.33	0.24	0.13	0.26	0.50	0.44	1.52	0.59	0.29	1.46	0.44	0.56	0.21	0.24	0.81	0.70	0.16	2.36	1.25	0.29	0.88	0.33	0.23	0.21	0.41	0.84	0.64	0.28	0.23	0.80	0.60	0.51	0.51
CG42402	1.48	1.75	0.90	4.40	4.42	1.25	7.71	1.47	5.18	0.16	0.95	2.14	0.73	2.14	0.95	2.02	4.38	4.46	2.24	3.97	5.05	1.52	10.87	1.19	2.04	6.81	1.55	2.28	1.56	6.17	4.70	0.25	8.41	2.10	6.92	1.07	2.80	2.25	12.61	0.87	1.05	2.96	0.75
CG42458	0.05	0.03	0.02	0.07	0.01	0.02	2.10	0.01	0.02	0.00	0.03	0.02	0.09	0.05	1.26	0.03	0.02	1.40	0.23	0.03	0.49	0.23	0.04	0.07	0.24	0.05	0.02	0.04	0.35	0.00	1.44	0.00	0.02	0.00	0.01	0.02	2.61	0.23	0.03	0.04	0.02	0.01	0.01
CG42540	14.08	1.20	0.98	8.62	2.79	2.64	2.91	1.84	4.00	1.47	1.07	5.84	0.70	4.16	3.79	10.21	2.38	2.83	6.40	7.54	5.00	3.84	5.24	3.36	4.28	8.97	13.66	3.85	7.44	7.00	6.72	3.76	7.43	10.78	8.86	4.62	4.61	2.67	6.70	2.11	4.35	2.85	6.52
CG42541	0.88	0.89	0.74	1.05	0.67	1.72	22.10	0.80	16.66	5.90	1.42	3.23	1.84	1.88	4.04	11.33	2.02	3.89	3.65	3.65	2.73	2.03	2.24	0.86	5.57	17.28	2.96	0.96	1.15	38.94	12.45	0.57	8.97	2.89	8.81	0.64	14.10	3.29	0.68	0.79	0.50	7.02	4.86
CG42594	1.35	1.24	1.90	4.25	2.03	2.04	2.12	1.79	2.47	0.86	2.31	0.13	3.58	1.85	2.14	1.76	0.41	0.20	2.50	1.26	1.61	0.73	1.95	1.92	1.30	2.68	2.43	3.09	1.10	1.63	1.36	1.98	2.88	0.81	0.44	0.62	0.54	0.17	3.64	1.43	0.67	2.43	0.98
CG42674	0.34	1.41	0.23	0.99	0.10	7.64	0.67	6.22	0.23	6.80	0.33	1.26	1.01	2.58	0.70	5.97	6.88	3.21	0.31	2.41	0.77	5.57	0.83	1.11	0.74	2.81	0.64	0.64	0.69	2.74	11.11	1.48	0.33	4.54	4.09	3.14	2.57	0.70	0.13	12.24	0.22	2.60	1.67
CG42795	2.71	16.07	3.27	2.58	4.97	4.49	1.60	5.47	3.85	3.02	7.57	3.66	0.87	1.75	4.20	4.43	3.38	5.24	3.18	4.44	3.04	2.74	6.72	2.10	3.37	3.91	2.58	2.89	3.65	2.07	2.61	3.66	2.29	3.49	3.84	4.26	2.47	3.52	5.10	4.38	2.40	4.84	5.64
CG43313	0.15	0.09	0.37	0.09	0.04	0.00	0.09	0.12	0.08	0.01	0.17	0.00	4.57	0.02	0.00	0.04	0.00	0.01	0.10	0.01	0.00	0.00	0.12	0.09	0.06	0.00	0.06	0.01	0.06	0.04	0.02	0.00	0.20	0.00	0.01	0.01	0.00	0.04	0.10	0.07	0.02	0.00	0.02
CG43373	1.62	2.93	0.20	2.02	3.69	0.19	4.45	0.98	0.93	0.72	0.19	0.66	0.29	0.08	0.73	0.35	0.13	0.24	1.21	0.26	1.45	0.12	2.50	5.19	0.16	0.15	0.25	0.43	0.12	1.54	0.19	0.10	1.95	0.10	0.27	0.43	0.42	0.31	2.12	2.54	1.08	0.08	0.20
CG4341	2.86	0.67	13.05	1.69	2.10	2.41	6.50	0.63	3.05	5.64	8.95	1.80	0.47	1.60	2.20	1.90	1.32	2.39	3.21	0.92	4.49	1.53	1.85	3.05	4.85	1.46	2.43	2.23	1.55	1.99	1.68	2.65	3.78	1.14	2.38	1.98	1.79	0.65	2.44	1.41	1.33	0.65	1.62
CG43658	5.90	1.88	2.95	1.13	1.98	1.59	3.13	1.34	11.07	2.99	3.07	0.90	3.52	0.57	0.17	1.41	2.71	1.05	10.66	1.57	0.31	0.07	5.78	2.58	0.96	3.19	3.39	1.97	0.44	1.49	0.66	0.97	2.13	0.80	0.35	0.90	3.43	0.47	1.27	0.75	0.46	1.10	2.11
CG43689	10.81	0.42	0.35	0.30	0.13	0.07	0.22	0.34	0.43	0.09	0.37	15.46	0.54	0.14	0.06	7.87	0.07	0.13	0.31	0.63	0.02	0.10	0.38	0.34	0.73	6.76	4.42	10.17	0.24	0.11	9.11	0.07	0.50	0.07	0.09	0.17	4.78	0.09	0.20	0.33	0.16	0.04	0.04
CG43902	20.40	33.25	3.72	4.13	1.03	4.67	1.85	1.72	2.22	0.05	2.01	0.55	2.43	0.30	2.61	6.33	4.95	2.19	2.75	0.49	1.06	2.01	0.82	1.67	3.74	2.12	1.39	1.46	10.80	1.58	11.54	0.16	1.67	3.04	0.28	0.83	0.83	0.82	1.10	2.59	0.59	4.07	1.51
CG44314	0.05	0.06	0.04	0.05	0.02	0.00	0.26	0.12	0.23	0.07	0.05	0.06	0.01	0.01	0.02	0.01	0.00	0.04	0.24	0.01	0.04	0.00	0.02	0.12	0.18	0.00	0.03	0.05	0.00	0.00	0.00	0.02	0.01	0.01	0.02	0.00	0.00	0.00	0.01	0.19	0.01	0.00	0.02
CG45263	4.70	16.18	7.14	9.90	3.13	2.93	0.79	1.53	6.34	0.10	7.32	0.22	1.65	0.30	0.11	2.57	1.84	3.37	8.83	4.21	0.16	0.36	3.98	15.44	1.91	3.56	11.67	5.77	8.55	1.35	11.96	0.33	4.59	1.25	2.05	8.86	9.02	3.86	1.37	1.71	2.12	6.66	0.62
CG4577	7.20	17.67	61.86	5.21	4.92	36.67	5.48	13.27	4.81	3.95	11.08	5.04	5.18	12.24	10.96	22.89	23.63	40.04	3.02	12.28	2.43	7.25	7.58	6.80	10.99	15.20	15.50	7.00	10.67	13.73	4.29	7.63	5.73	35.14	13.49	27.23	28.30	14.90	5.04	11.82	6.05	28.18	3.96
CG4766	0.05	0.06	0.04	0.02	2.76	0.01	2.36	0.03	1.85	0.03	0.07	0.00	0.03	0.00	0.02	0.07	0.02	0.03	3.40	0.01	0.00	0.00	0.04	0.08	0.05	0.03	0.05	0.00	0.04	0.05	0.11	0.02	0.08	2.79	0.03	0.06	0.00	0.00	0.02	0.03	0.03	0.01	0.02
CG4829	0.27	0.08	0.28	0.11	0.03	0.28	0.03	0.11	0.11	0.03	1.45	1.22	0.36	0.22	0.52	0.08	0.58	0.16	0.06	0.03	0.44	0.72	0.11	0.32	0.20	0.08	0.25	0.01	0.15	0.08	0.06	0.01	0.07	2.98	0.68	0.14	0.84	1.44	0.08	0.46	0.04	0.13	0.00
CG5071	1.80	0.17	0.35	0.25	0.16	0.34	0.09	0.05	0.10	0.24	0.12	1.22	0.12	0.66	0.74	0.30	0.39	0.69	0.15	0.31	0.44	0.70	0.16	0.11	0.19	0.85	0.18	0.45	0.46	0.50	0.47	0.32	0.32	0.34	0.72	1.06	0.63	0.57	0.11	0.07	0.41	1.56	0.54
CG5196	0.13	0.22	0.22	0.13	0.15	0.93	0.15	0.34	0.44	2.77	0.26	2.95	0.20	4.59	3.83	0.52	2.23	1.39	0.23	0.49	2.41	3.47	0.27	0.19	0.84	0.89	0.39	0.32	0.24	0.70	1.23	2.75	0.19	1.49	3.47	1.68	1.16	1.98	0.19	0.24	0.25	2.96	0.70
CG5758	0.20	0.60	0.47	1.10	1.21	3.12	2.77	0.81	0.37	1.94	0.65	1.35	7.47	1.84	1.68	1.06	4.30	3.05	0.55	3.38	1.35	2.14	0.84	1.39	4.15	3.72	0.55	1.40	2.33	1.46	1.43	3.46	0.53	2.06	2.02	2.07	1.65	1.59	1.03	1.08	3.02	4.60	5.44
CG6006	0.04	0.05	0.30	0.46	0.03	0.04	0.18	0.23	0.08	0.40	0.11	0.16	1.77	0.16	0.18	0.62	0.10	0.12	0.13	0.42	0.46	0.11	0.05	0.03	0.05	0.08	0.06	0.01	0.02	0.40	1.33	0.27	0.07	0.03	0.41	0.02	0.02	0.06	0.06	0.05	0.04	0.32	0.08
CG7191	0.08	0.03	0.02	0.02	0.00	0.11	0.02	0.02	0.01	0.11	0.09	0.05	0.03	0.09	0.07	59.37	0.15	0.18	0.09	0.23	0.16	6.69	0.26	0.04	0.25	0.04	0.37	0.08	1.99	0.13	0.02	0.04	0.13	0.28	0.05	0.25	24.88	0.27	0.14	0.02	0.08	0.09	0.06
CG7582	0.31	0.26	0.46	0.87	0.60	1.50	0.90	0.45	0.78	2.35	0.33	1.27	0.17	2.67	2.39	1.54	1.90	1.79	0.61	1.82	2.82	1.92	0.78	0.37	0.95	1.16	0.44	1.23	1.50	2.01	1.94	1.76	0.75	2.52	3.13	1.89	0.76	2.01	0.61	0.56	0.88	2.58	1.97
CG7985	0.11	0.74	0.08	0.11	0.13	0.05	1.10	0.74	0.15	0.02	0.22	0.31	0.22	0.01	0.05	2.12	0.11	0.04	0.35	0.14	0.38	0.01	0.62	0.14	0.11	0.26	0.07	0.31	0.23	1.31	0.54	0.05	0.13	0.37	0.41	0.02	0.33	0.01	0.58	0.88	0.08	1.22	0.01
CG8086	0.03	0.00	0.01	0.06	0.02	0.00	0.00	0.03	0.01	0.01	0.01	0.00	0.02	0.00	0.00	0.00	0.00	0.00	0.02	0.00	0.00	0.00	0.03	0.01	0.00	0.00	0.01	0.00	0.00	0.00	0.02	0.00	0.17	0.00	0.00	0.00	0.02	0.00	0.68	0.00	0.00	0.00	0.00
CG8641	0.08	0.05	0.04	0.26	0.42	0.02	0.04	0.11	0.01	1.52	0.04	0.46	0.05	2.01	0.76	0.08	1.92	0.13	0.21	0.36	0.15	1.27	0.02	0.09	0.81	1.40	0.08	8.00	0.25	1.85	0.03	2.22	0.06	0.05	0.06	0.06	0.09	0.43	0.05	0.05	0.03	0.30	17.39
CG8745	0.07	1.07	0.33	0.19	0.07	0.03	0.05	0.88	0.11	0.02	0.24	0.00	0.16	0.07	0.21	0.07	0.04	0.10	0.06	0.32	0.25	0.11	0.07	0.12	0.21	0.05	0.09	0.11	0.38	0.22	0.01	0.00	0.10	0.43	0.27	0.06	0.23	0.09	0.05	1.55	0.07	0.02	0.01
CG8861	1.24	6.24	3.04	0.76	1.05	1.25	37.21	0.41	0.55	0.16	0.68	0.29	0.39	0.16	0.11	0.38	5.26	13.75	0.49	0.35	0.54	0.24	0.75	3.63	2.78	0.59	1.55	0.17	5.24	9.81	0.15	0.74	4.52	12.60	0.15	0.43	0.58	1.08	2.22	0.57	2.92	1.04	5.95
CG9109	0.00	0.00	0.00	0.00	0.00	0.01	0.01	0.00	1.88	0.02	0.00	0.75	0.00	0.00	0.00	0.13	0.00	0.01	1.93	0.00	0.00	0.02	0.01	0.00	0.00	0.00	0.02	0.00	0.00	0.00	0.01	0.01	0.00	0.00	0.00	0.02	0.00	0.00	0.00	0.00	0.01	0.00	0.00
CG9572	0.01	0.02	0.04	0.02	0.01	0.01	0.02	0.01	0.01	0.00	0.02	0.01	0.02	0.00	0.01	0.00	0.01	0.00	2.42	0.01	0.01	0.00	0.02	0.06	0.01	0.01	0.01	0.01	0.00	0.01	0.00	0.03	0.03	0.00	0.00	0.01	0.00	0.00	0.01	0.00	0.00	0.00	0.00
CG9650	0.31	6.06	0.36	0.94	0.24	0.26	0.21	0.39	0.46	0.46	0.94	0.04	0.52	0.21	0.81	1.06	1.52	6.27	0.41	0.91	0.70	3.20	16.57	0.54	4.58	0.72	0.83	0.04	0.33	0.10	0.09	0.05	10.46	0.03	5.31	0.19	0.95	0.06	16.11	0.31	0.09	1.97	0.16
CG9813	1.10	1.05	2.67	2.61	3.61	7.19	2.12	2.63	1.73	6.80	1.52	4.08	0.49	7.92	8.23	4.55	7.13	5.49	2.22	3.26	7.64	6.04	3.28	2.32	3.85	6.43	2.30	6.76	4.15	3.09	4.18	7.94	1.77	4.03	4.53	11.68	7.35	7.82	4.88	2.81	4.46	4.86	4.99
ChAT	2.10	2.26	6.90	1.92	4.88	1.88	18.27	5.32	8.90	1.34	7.23	2.11	2.71	1.55	0.61	2.63	1.11	2.48	6.71	6.05	0.70	2.29	3.88	2.07	4.40	0.77	2.15	1.19	6.37	1.11	0.94	1.96	2.87	1.31	1.44	2.31	1.64	3.95	3.42	5.81	2.11	1.17	1.72
Chd64	0.34	0.11	0.21	0.18	0.07	4.41	1.04	0.25	0.37	0.13	0.14	0.48	1.68	0.41	0.09	0.32	2.34	4.55	0.35	0.40	0.71	0.37	0.22	0.24	0.27	0.28	0.09	0.64	0.18	0.62	0.53	0.59	0.28	3.98	0.58	0.12	0.28	0.22	0.15	0.08	0.92	0.29	0.40
chrb	8.79	54.42	12.36	13.70	10.49	9.25	13.01	26.41	47.50	7.75	14.20	9.09	6.38	7.34	5.73	5.87	8.45	13.81	44.84	11.26	7.47	11.58	9.01	9.90	11.87	11.06	6.58	10.08	10.25	9.55	10.21	9.18	10.03	12.65	12.55	7.42	9.78	12.05	6.51	23.89	12.47	7.22	11.26
Clk	3.18	2.12	1.69	2.73	1.78	0.07	2.17	1.86	5.58	0.09	1.85	0.03	0.58	0.03	0.00	0.02	0.02	0.03	4.29	0.02	0.01	0.02	4.07	3.60	0.05	0.21	2.79	0.00	1.53	0.03	0.03	0.00	2.08	0.04	0.01	0.04	0.04	0.00	3.40	2.46	1.04	0.00	0.00
Cngl	6.24	2.73	4.82	14.46	2.12	19.56	35.79	6.08	10.07	11.94	3.58	15.42	2.35	17.15	8.22	8.14	9.42	20.21	6.52	16.41	15.10	11.85	27.08	25.58	8.20	8.23	12.83	9.76	14.55	8.65	9.85	18.36	7.98	31.84	7.41	2.41	8.50	6.08	5.79	9.57	12.44	8.87	5.35
CNMa	47.60	2.80	1.86	1.48	1.16	0.01	2.24	2.31	2.53	0.04	2.21	0.05	3.98	0.04	0.02	0.24	0.02	0.22	3.18	0.78	0.01	0.01	1.59	3.38	0.91	0.10	114.57	0.05	0.91	0.03	0.03	0.11	6.93	0.00	0.14	0.42	0.01	0.00	2.32	1.95	0.41	0.03	0.00
comm	0.24	0.46	0.30	0.55	1.67	0.06	2.23	0.39	1.52	1.14	0.42	0.42	0.28	1.36	1.11	0.87	0.00	0.03	1.90	0.24	1.76	0.47	0.90	0.45	0.29	0.01	0.19	0.47	2.21	1.26	0.62	0.26	0.10	0.93	0.13	0.27	1.79	0.14	0.49	0.71	0.71	0.03	0.51
Con	0.55	3.68	3.53	0.51	2.00	1.15	1.71	2.15	4.89	1.44	0.49	9.88	0.32	11.20	10.29	7.86	0.18	0.29	0.57	0.96	4.47	12.96	0.70	0.55	8.98	4.64	1.50	9.87	5.34	5.51	3.01	7.20	4.74	1.17	4.72	3.28	6.36	1.40	1.44	2.60	2.07	0.12	0.65
Corin	3.11	1.80	5.25	1.38	1.69	3.70	3.05	4.52	5.03	3.07	3.19	15.22	0.95	4.75	2.81	2.68	3.12	1.50	4.31	2.12	3.60	5.09	3.50	24.89	2.72	3.81	1.94	2.32	2.40	6.54	2.18	2.52	1.45	9.79	3.96	1.98	2.44	1.23	3.91	2.45	7.64	7.27	3.96
cpx	23.19	15.47	13.78	14.74	10.47	79.82	11.91	9.18	18.44	101.16	14.99	20.64	3.66	93.40	70.88	42.03	129.86	101.04	14.07	49.95	73.77	68.32	15.15	15.30	52.70	59.45	12.91	60.18	31.63	65.55	96.39	70.13	18.32	19.65	92.09	135.69	53.49	125.40	11.44	12.62	10.47	91.51	79.75
CrebA	0.42	4.41	3.62	0.72	0.68	1.36	0.48	1.48	0.50	0.62	2.13	0.63	1.17	0.96	0.99	0.21	1.81	2.90	0.47	0.36	0.45	1.30	0.86	0.65	0.92	0.65	2.70	0.11	0.54	0.43	0.77	1.36	0.63	1.45	2.32	1.88	0.66	1.05	0.90	0.84	1.11	1.60	0.28
ct	0.36	0.31	0.14	0.15	0.06	0.10	0.10	7.87	0.24	0.12	0.19	0.19	0.56	0.47	2.65	0.22	0.08	0.21	0.21	9.91	0.13	0.15	0.13	0.25	0.25	9.89	4.02	0.42	2.37	13.60	9.87	0.21	0.63	0.18	0.10	0.08	12.68	7.00	0.16	6.27	7.90	0.08	0.07
dac	0.06	0.06	0.07	0.04	0.05	0.04	0.01	0.05	0.02	3.28	0.04	3.58	0.07	2.56	0.04	0.07	0.03	0.06	0.02	0.02	0.03	2.40	0.06	0.05	0.92	0.03	0.06	5.74	0.06	0.06	0.01	3.91	0.07	0.03	0.09	0.03	0.02	0.08	0.04	0.07	0.01	0.01	4.68
dan	0.30	0.01	0.40	0.02	0.15	0.19	0.17	0.01	0.02	0.01	0.01	0.86	0.03	1.13	0.00	0.56	0.01	0.05	0.04	0.05	0.00	0.08	0.00	0.29	0.10	0.00	0.03	0.54	0.00	0.06	0.73	0.64	0.01	0.30	0.13	0.51	0.00	0.08	0.01	0.01	0.00	0.01	0.15
danr	0.61	0.05	0.88	0.03	0.20	0.78	0.24	0.03	0.09	0.03	0.02	1.47	0.04	1.41	0.01	0.57	0.01	0.09	0.00	0.06	0.00	0.06	0.01	0.78	0.21	0.00	0.02	0.97	0.01	0.16	1.70	1.33	0.02	0.63	0.28	0.70	0.00	0.24	0.02	0.07	0.01	0.01	0.58
DAT	0.26	0.54	0.16	0.22	0.09	86.65	0.26	0.26	0.27	51.25	0.21	44.74	0.94	71.64	61.24	27.56	108.12	103.11	0.37	43.26	71.86	57.80	0.39	0.24	7.06	53.25	0.26	89.17	1.15	74.44	98.43	62.47	0.25	58.99	76.93	108.03	48.89	59.05	0.20	0.18	0.36	62.67	52.17
Dbx	0.01	0.00	0.03	0.00	0.01	0.00	0.00	0.01	0.00	0.03	0.00	0.00	0.01	0.00	0.00	1.65	0.00	0.00	0.01	0.00	0.00	0.04	0.02	0.00	0.00	0.00	0.01	0.00	0.00	0.00	2.28	0.00	0.01	0.00	0.00	1.20	0.00	0.04	0.00	0.00	0.02	0.00	0.01
DCX-EMAP	0.02	0.04	0.02	0.06	0.00	0.00	0.24	0.00	0.28	0.00	0.92	0.02	0.01	0.02	0.00	0.00	0.00	0.00	0.10	0.01	0.01	0.00	0.00	0.00	0.00	0.00	0.59	0.00	0.00	0.02	0.00	0.00	0.02	0.00	0.05	0.02	0.00	0.00	0.01	0.00	0.00	0.00	0.00
Ddc	1.83	2.74	2.04	8.33	7.79	27.44	43.19	3.92	3.05	24.31	1.60	28.06	0.81	24.49	26.55	12.00	17.65	18.50	2.44	18.23	25.85	22.36	4.92	4.18	3.14	24.73	2.40	9.25	3.58	21.82	16.84	12.23	4.93	15.30	12.85	8.55	12.63	16.12	7.44	7.80	4.91	26.91	10.62
Dh31	85.21	10.56	1.26	0.68	0.58	0.19	0.56	0.93	1.71	0.20	0.92	40.45	1.65	0.74	0.12	0.77	0.08	0.39	6.29	5.32	0.06	0.41	0.53	0.67	0.60	4.57	97.32	0.10	2.45	0.15	0.16	0.28	2.01	0.23	8.86	0.50	0.07	0.06	0.98	0.72	0.34	0.11	0.22
Dh31-R	0.09	1.62	0.05	0.10	0.83	0.13	0.17	0.09	0.80	0.75	0.12	0.17	0.10	0.29	0.07	0.51	0.03	1.09	0.56	0.08	0.64	0.80	0.08	0.12	0.20	0.17	0.99	0.01	0.18	1.01	3.18	0.78	1.20	0.05	0.38	0.58	1.16	0.13	0.11	0.10	0.04	1.33	0.11
Dh44	0.81	0.43	0.44	6.54	3.16	0.15	0.14	4.17	0.80	0.19	0.48	0.61	0.41	0.34	0.11	0.72	0.19	0.21	1.91	0.26	0.09	2.68	0.72	7.75	3.35	0.21	0.38	15.54	5.27	0.39	0.10	2.54	4.54	0.21	0.11	3.59	0.66	2.26	0.75	3.85	22.30	0.16	1.05
Dh44-R1	0.07	0.04	0.10	0.56	0.25	1.48	0.46	0.14	0.29	0.53	0.53	0.95	0.07	0.03	0.29	0.15	0.72	0.89	0.37	0.52	0.08	0.24	0.11	0.04	0.29	0.47	0.22	0.04	0.05	1.54	0.14	0.14	1.47	2.19	0.03	0.35	0.59	0.35	0.35	0.35	0.48	0.32	0.04
DIP-alpha	3.64	6.88	6.28	6.92	2.66	2.03	5.83	5.01	5.68	1.10	6.95	3.42	8.95	2.92	1.76	3.06	1.47	2.94	6.52	2.63	2.26	4.33	3.94	5.28	7.86	1.17	5.34	1.95	4.20	7.83	2.03	2.28	6.32	2.03	1.77	2.67	3.16	6.24	4.18	3.68	2.91	1.03	1.22
DIP-beta	0.18	3.02	0.21	1.11	0.11	0.13	0.13	0.28	0.11	0.05	0.16	9.55	0.38	1.64	0.25	0.25	0.10	0.04	0.12	2.28	0.31	13.41	0.25	3.52	6.73	4.22	0.19	0.05	2.51	0.12	2.57	0.11	0.29	0.06	0.09	0.19	0.02	0.16	0.09	0.21	7.05	0.07	0.05
DIP-delta	0.22	0.58	7.34	0.53	0.52	0.15	0.36	3.89	2.19	3.00	13.22	0.23	0.27	1.30	0.26	0.64	0.04	0.33	2.65	6.76	1.53	0.41	0.11	0.21	1.62	1.01	0.40	0.27	3.41	6.80	0.04	0.12	0.34	1.68	3.72	0.07	5.34	3.41	0.10	4.78	0.38	0.05	1.33
DIP-gamma	0.26	1.01	0.17	0.54	0.06	0.32	0.47	0.10	0.15	6.24	0.18	2.05	0.10	3.29	3.11	1.51	0.91	0.11	0.46	1.98	1.74	8.46	0.54	0.17	0.58	2.29	0.26	0.78	0.98	1.37	1.82	3.70	0.29	1.32	3.40	1.29	1.37	0.77	0.34	0.16	0.41	1.75	2.70
DIP-theta	1.56	0.14	0.06	6.51	1.28	0.64	0.05	0.05	0.23	0.14	0.07	0.00	0.13	0.09	0.18	3.42	0.03	1.07	0.30	0.11	0.14	1.37	3.40	0.05	0.29	12.05	0.61	1.93	1.43	0.24	0.03	0.39	7.33	0.26	0.17	0.02	8.87	0.22	3.53	0.04	2.40	0.03	0.06
DIP-zeta	0.03	0.04	0.03	0.02	0.03	0.03	0.01	0.04	0.04	0.01	0.02	0.00	0.04	0.07	0.04	0.01	0.01	0.02	0.01	0.68	0.01	0.06	0.01	1.55	0.62	0.03	0.02	0.04	0.08	0.02	0.02	0.03	0.02	0.06	0.02	0.06	0.01	0.15	0.02	0.06	0.01	0.01	0.01
Dll	0.01	0.03	0.01	0.01	0.00	4.28	2.61	0.02	0.03	0.01	0.02	0.03	0.07	0.02	0.01	0.01	4.41	4.89	0.02	0.06	0.01	0.02	0.00	0.02	0.03	0.03	0.04	0.02	0.07	0.02	0.02	0.01	0.02	0.02	0.01	0.01	0.00	0.01	0.01	0.02	0.04	5.03	0.01
dmrt99B	0.01	0.01	0.01	0.01	0.01	0.02	0.01	0.00	0.05	0.00	0.01	0.00	0.01	0.00	0.01	0.81	0.01	0.00	0.01	0.00	0.02	0.05	0.04	0.01	1.39	0.03	0.03	0.00	0.01	0.01	0.01	0.00	0.00	0.00	0.00	0.77	1.06	0.01	0.02	0.01	0.02	0.00	0.00
Dop1R2	0.75	0.12	0.09	7.25	0.75	0.05	2.06	0.25	0.08	0.08	0.08	0.02	0.07	0.02	0.16	1.77	0.00	0.02	0.09	0.04	0.02	0.11	5.64	0.08	0.42	0.00	0.16	0.00	0.04	1.09	0.05	0.22	3.58	0.12	0.02	0.03	0.01	0.25	0.94	0.24	0.23	0.06	0.01
Dop2R	4.05	2.59	7.72	2.83	28.67	121.43	36.19	7.27	3.04	79.58	6.72	108.54	1.60	113.01	150.16	68.72	103.60	50.82	85.10	30.44	125.69	101.22	22.79	22.82	9.40	101.82	3.18	95.72	39.19	118.05	134.63	65.34	9.21	49.40	118.73	36.57	92.77	51.99	18.99	6.04	51.25	171.91	113.54
dpr11	1.43	0.47	1.62	0.19	2.94	0.07	0.24	0.36	3.34	14.33	1.89	1.35	0.20	3.64	1.00	1.67	1.19	0.66	8.05	4.42	7.13	1.32	0.86	1.36	1.74	3.36	0.64	1.00	0.58	7.75	1.82	1.21	1.91	0.60	3.04	0.33	8.00	2.82	0.99	0.87	2.70	3.53	0.04
dpr13	6.74	0.71	1.86	10.32	12.85	1.05	5.20	2.01	7.57	3.97	0.61	0.97	0.44	3.33	0.14	5.01	1.17	0.34	7.24	8.58	7.34	3.51	8.37	1.57	4.38	1.98	7.41	18.27	11.25	0.57	8.03	3.51	10.59	12.65	9.55	0.71	4.62	0.30	11.53	2.15	6.79	0.33	1.46
dpr17	0.21	0.15	3.16	0.17	0.82	1.90	1.20	1.09	0.16	1.05	0.31	1.87	0.24	1.57	1.48	0.68	2.04	2.15	0.41	0.80	5.07	0.37	1.13	1.06	1.34	0.47	0.82	0.59	0.83	5.87	0.57	0.99	0.35	1.35	0.86	0.23	0.14	1.93	1.05	1.76	0.10	0.02	0.04
Dr	0.01	0.01	0.01	0.01	0.00	0.01	0.00	0.02	0.01	0.02	0.01	0.00	0.01	0.01	0.00	0.02	0.00	0.01	0.00	2.39	0.01	0.00	0.02	0.01	0.01	0.00	0.01	0.06	2.06	0.00	0.00	0.00	0.00	0.00	0.00	0.01	0.00	0.00	0.01	0.00	1.08	0.01	0.00
Drep3	0.03	0.25	0.07	0.16	0.02	0.00	0.51	0.39	1.28	1.53	0.14	0.13	0.12	0.12	0.09	0.39	0.00	0.00	1.89	0.09	0.00	0.02	0.06	0.27	1.58	0.04	0.05	0.34	0.49	0.05	0.14	0.27	0.06	0.04	0.26	0.01	0.31	0.22	0.05	1.68	0.20	0.03	0.11
drl	0.27	1.67	0.24	0.43	0.29	0.89	0.16	0.67	0.62	0.17	0.27	3.86	0.44	1.74	1.06	1.65	0.47	0.34	0.29	0.33	3.84	1.27	1.57	0.19	1.46	0.10	0.31	0.24	0.20	0.97	0.38	1.46	1.46	1.05	0.85	0.09	0.50	0.14	0.68	1.53	0.08	1.60	0.30
Drl-2	0.35	0.18	0.14	1.32	2.71	0.24	0.14	0.69	2.11	2.06	0.20	2.20	0.14	0.61	3.17	0.43	0.83	0.70	3.37	0.49	4.51	3.27	0.34	0.10	0.23	0.04	0.45	1.49	0.12	0.49	1.28	0.83	0.20	1.30	0.43	0.19	0.44	0.10	0.10	0.46	0.05	0.16	0.90
Dscam2	1.57	1.44	5.63	2.87	10.16	6.20	10.36	4.45	2.76	8.38	3.22	10.59	0.46	1.72	2.98	3.70	2.83	6.76	0.55	9.29	4.14	0.57	4.70	1.51	0.43	7.82	6.96	9.49	5.83	3.01	1.87	3.02	1.56	6.10	9.40	3.23	2.14	4.33	0.88	4.65	3.99	6.62	11.80
Dscam3	0.19	0.26	2.65	0.08	0.62	2.13	0.62	0.69	0.68	0.10	1.79	0.13	0.20	0.48	11.24	0.21	1.21	0.83	2.21	0.44	5.46	0.19	0.40	1.02	0.87	4.60	0.20	2.01	0.25	2.93	0.10	0.33	0.24	1.05	0.68	0.05	0.02	0.39	0.64	0.53	0.03	4.16	0.80
Dscam4	4.89	3.67	2.39	7.27	1.22	3.10	4.51	3.92	6.42	6.70	1.39	6.55	0.96	10.26	10.92	2.86	8.19	4.96	4.12	5.37	11.70	4.64	7.60	8.85	7.06	7.19	2.16	1.64	3.45	1.65	4.23	1.71	10.52	4.65	2.97	2.33	1.57	3.00	15.19	3.88	2.59	13.90	1.17
dve	0.04	0.05	0.04	0.05	0.10	0.08	0.02	0.06	0.04	0.04	0.02	12.35	0.26	11.26	14.23	0.06	0.07	0.05	0.02	0.41	0.27	7.64	0.04	0.09	0.05	0.03	0.06	0.17	0.38	0.08	0.04	0.04	0.03	0.07	2.19	0.08	0.06	0.27	0.07	0.04	0.19	0.03	0.02
eag	3.11	2.78	8.30	3.39	2.13	2.17	7.60	4.60	4.93	1.37	7.42	2.23	3.59	3.45	2.47	2.38	2.62	2.32	4.99	3.81	3.48	2.74	3.51	2.18	3.02	2.10	4.24	2.42	2.15	3.40	3.18	2.01	4.55	1.55	3.71	2.46	0.64	2.03	3.59	4.19	0.33	4.02	4.94
ed	2.28	2.36	2.07	1.86	2.53	3.78	4.86	0.83	9.59	0.81	1.35	0.09	1.16	1.48	3.94	1.72	2.37	2.59	10.00	5.98	3.49	3.18	3.52	2.56	1.98	2.47	1.87	0.50	1.19	0.29	4.39	1.39	0.40	2.83	1.01	2.37	2.91	0.38	4.71	0.34	0.75	5.10	0.35
Eip93F	8.63	7.45	14.76	5.47	9.34	14.20	16.54	8.76	11.46	18.68	12.89	12.39	10.17	2.52	6.11	3.05	9.91	11.01	14.53	3.68	13.89	1.79	1.02	12.78	6.63	7.50	6.59	0.52	3.93	18.87	15.15	6.56	10.15	12.14	12.67	12.31	19.16	9.03	1.12	16.81	9.54	14.65	18.66
emc	8.14	0.31	0.28	5.29	12.46	4.29	3.86	0.23	8.12	5.23	0.32	4.35	2.58	4.81	5.71	0.54	6.08	4.18	5.87	5.00	5.01	4.20	6.88	0.29	3.64	5.35	7.46	5.50	3.53	5.29	0.16	3.97	2.63	3.49	5.17	0.42	0.18	3.40	6.13	0.19	3.64	8.58	5.86
erm	0.01	0.01	0.00	0.00	0.00	0.00	0.00	0.02	0.00	0.00	0.01	0.08	0.00	0.00	0.00	0.01	0.00	0.00	0.00	0.01	0.00	0.00	0.01	1.21	0.00	0.00	0.00	0.08	0.00	0.00	0.00	0.00	0.00	0.00	0.00	0.00	0.00	0.00	0.01	0.00	0.00	0.00	0.00
Ets21C	0.01	0.01	0.01	0.03	0.00	0.01	0.01	0.04	0.00	0.00	0.01	0.00	0.03	0.00	0.00	0.00	0.00	0.00	0.00	4.50	0.01	0.00	0.00	0.00	0.01	0.00	0.03	0.00	0.01	0.02	0.01	0.01	0.02	0.01	0.00	0.09	0.00	0.00	0.00	0.03	0.00	0.00	0.01
Ets65A	0.07	0.24	0.10	0.05	0.02	8.75	0.06	0.06	0.14	0.08	0.12	0.07	0.12	0.10	0.02	11.62	4.49	7.69	0.09	0.24	0.11	0.12	0.11	0.08	0.14	8.45	0.09	0.11	0.20	0.06	17.74	0.10	0.12	0.04	0.03	7.97	12.84	0.13	0.09	0.08	0.06	5.52	0.07
ey	0.07	0.08	0.06	0.07	0.03	2.09	0.04	0.09	0.11	0.01	0.11	0.00	0.17	0.00	0.00	0.05	1.34	2.57	0.07	0.03	0.01	0.03	0.02	0.06	0.05	0.01	0.09	0.02	0.08	0.00	0.01	0.00	0.10	2.94	0.01	0.01	0.00	0.01	0.05	0.03	0.02	1.65	0.01
eys	2.67	0.52	0.83	2.46	1.06	1.92	1.89	1.55	1.32	4.37	7.44	0.75	0.45	1.60	9.08	0.33	0.04	0.14	0.28	3.36	0.36	2.00	0.16	6.36	2.35	10.78	8.20	0.77	1.87	5.23	3.95	0.37	1.61	5.51	1.90	0.52	0.20	2.44	0.22	1.20	0.47	2.88	10.43
Fas3	0.08	0.20	5.12	0.33	0.53	2.24	0.40	2.22	0.54	0.05	3.49	0.07	2.40	1.46	0.04	0.07	0.93	1.75	2.53	1.10	2.27	0.13	0.16	2.34	2.98	2.94	0.60	1.46	0.44	1.40	2.97	1.51	0.14	5.30	0.46	0.10	0.35	0.32	0.09	1.04	0.28	0.12	0.18
fd102C	0.03	0.02	0.04	0.02	0.01	3.52	0.02	0.05	0.03	0.26	0.03	0.28	0.08	3.79	3.91	0.27	2.47	3.20	0.02	0.25	4.79	3.85	0.03	0.04	0.40	4.28	0.06	0.28	0.87	0.18	0.32	0.41	0.04	3.62	4.48	0.37	0.33	0.41	0.02	0.02	0.21	3.05	0.39
fd59A	0.01	0.01	0.00	0.00	0.00	0.00	0.00	0.01	0.00	0.01	0.01	0.00	0.02	0.00	0.01	0.00	0.00	0.01	0.00	0.00	0.00	0.01	0.02	0.01	1.33	0.01	0.01	0.00	0.00	0.02	0.00	0.02	0.01	0.00	0.01	0.01	0.04	0.00	0.01	0.00	0.00	0.00	0.01
Fili	0.04	0.19	0.85	0.04	0.41	1.41	0.41	0.26	0.03	0.01	0.02	1.59	0.03	0.06	1.45	0.57	0.17	0.02	0.08	0.75	0.14	0.02	0.02	0.27	0.13	0.00	0.03	0.03	1.64	0.52	1.25	0.08	0.08	0.03	0.71	0.05	0.18	0.17	0.01	0.52	1.23	0.12	0.01
FMRFaR	0.58	0.07	1.02	0.05	0.75	0.23	0.22	0.05	5.69	0.00	0.44	0.03	0.05	0.11	0.34	2.50	0.42	0.84	0.72	0.08	0.53	0.06	0.09	0.32	0.49	0.18	0.06	0.00	0.05	0.52	0.31	0.06	0.04	0.04	0.15	0.01	0.19	0.22	0.04	0.04	0.10	0.59	0.00
fred	4.11	0.84	0.20	1.29	0.88	3.69	1.14	0.23	3.91	2.15	0.64	0.07	0.33	0.34	5.67	2.18	2.59	4.13	7.35	1.35	3.34	2.04	7.31	0.92	0.61	0.55	4.22	1.28	2.97	0.09	7.71	2.78	2.20	2.40	2.01	2.65	7.10	0.52	7.66	0.30	6.11	2.14	0.93
fru	3.89	3.77	8.87	13.15	3.11	2.09	3.27	21.63	6.77	1.08	6.14	1.22	2.91	0.36	0.70	47.87	2.83	3.10	5.05	4.32	0.93	1.12	4.18	5.88	3.82	3.77	3.75	2.75	4.47	1.57	0.80	1.44	6.04	1.31	1.26	2.62	0.37	3.99	6.21	17.48	2.51	0.64	2.00
GABA-B-R3	0.15	0.59	0.31	0.13	0.02	0.29	0.04	0.22	0.07	0.27	0.04	0.05	0.11	1.82	0.45	0.44	0.03	0.16	0.12	0.60	0.19	0.79	0.05	0.06	0.26	0.00	0.26	0.23	0.02	0.51	0.26	0.09	0.04	0.09	1.32	0.03	0.21	0.06	0.02	0.13	0.09	0.05	0.01
Gadd45	0.55	1.76	0.50	0.52	0.18	0.25	0.79	0.21	1.28	0.02	0.48	0.15	0.55	0.09	0.04	0.14	0.07	0.15	0.65	0.15	0.04	0.07	0.34	1.01	0.37	0.08	0.32	0.07	0.37	0.79	0.06	0.15	0.68	0.31	0.62	0.28	0.20	0.48	0.60	0.26	0.21	0.16	0.08
Gfrl	11.39	1.08	7.44	1.43	2.17	5.13	5.07	2.77	1.25	0.86	6.97	0.84	0.54	1.92	0.92	1.97	2.60	2.68	0.59	3.78	0.27	1.98	5.93	1.08	3.34	1.20	7.70	2.36	0.47	2.66	0.95	1.62	3.52	3.05	1.48	0.18	0.42	1.59	4.74	2.29	1.64	3.17	2.12
Ggamma30A	6.88	2.26	1.32	14.77	15.65	10.81	9.70	1.43	12.07	20.46	2.05	41.02	2.62	29.98	15.96	28.35	9.24	2.75	2.21	40.62	15.40	6.67	1.82	23.31	15.68	17.77	3.79	34.15	52.66	16.77	13.27	13.35	2.99	62.27	22.11	7.25	4.26	8.79	4.58	1.58	11.63	28.07	19.87
gl	2.47	0.10	0.06	2.06	0.05	0.00	0.06	0.08	0.08	0.00	0.07	0.09	0.14	0.02	0.00	0.11	0.00	0.03	0.10	0.20	0.01	0.00	1.80	0.11	0.06	0.00	3.24	0.01	0.11	0.00	0.00	0.00	1.97	0.01	0.00	0.05	0.00	0.00	2.00	0.05	0.04	0.00	0.00
Gp150	0.01	0.02	0.02	0.00	0.01	0.01	0.03	0.01	0.05	0.00	0.01	0.05	3.83	0.00	0.01	0.02	0.01	0.01	0.00	0.01	0.02	0.12	0.00	0.07	0.00	0.00	0.01	0.01	0.01	0.02	0.00	0.06	0.00	0.00	0.04	0.03	0.00	0.00	0.01	0.02	0.01	0.02	0.05
Gs2	0.29	0.97	0.44	1.50	0.22	0.09	0.25	0.58	0.32	0.02	0.88	0.18	12.46	0.07	0.10	0.11	0.09	0.07	0.15	0.17	0.10	0.14	0.27	0.53	1.45	0.04	0.47	0.02	0.25	0.09	0.05	0.22	1.20	0.22	0.12	0.18	0.15	0.16	0.13	0.39	0.43	0.05	0.09
Gsc	0.01	0.02	0.00	0.60	0.02	0.00	0.00	0.00	0.02	0.00	0.02	0.00	0.00	0.00	0.00	0.00	0.00	0.00	0.03	0.00	0.00	0.00	0.00	0.01	0.02	0.00	0.70	0.00	0.02	0.00	0.00	0.00	0.48	0.00	0.00	0.00	0.00	0.00	0.01	0.01	0.00	0.00	0.00
GstD1	0.11	0.67	2.77	0.08	0.03	0.04	0.11	1.18	0.09	0.02	2.20	0.10	6.36	0.00	0.01	0.05	0.05	0.05	0.11	0.05	0.00	0.10	0.07	0.10	0.12	0.00	2.79	0.02	0.09	0.26	0.01	0.05	0.15	0.06	0.01	0.07	0.00	3.24	0.05	1.28	0.07	0.03	0.01
ham	1.92	0.06	0.08	2.12	0.01	0.00	0.02	0.04	0.06	0.04	0.04	0.01	0.07	0.05	0.00	0.01	0.00	0.01	0.08	0.11	0.00	0.01	1.57	0.03	0.03	0.00	1.54	0.00	0.02	2.39	0.01	0.00	2.39	0.01	0.00	0.00	0.02	0.22	2.05	0.03	0.01	0.03	0.00
Hasp	2.61	1.93	4.71	5.77	6.70	13.08	3.88	7.51	3.84	10.44	3.98	5.89	1.12	13.99	10.40	16.11	18.48	24.92	3.73	10.00	11.31	8.58	4.55	3.73	6.13	8.00	3.55	11.49	28.18	17.39	12.47	9.82	5.50	8.12	9.95	17.99	10.22	14.87	4.21	5.58	11.79	9.47	8.32
hbn	0.00	0.00	0.00	0.00	0.00	1.86	0.00	0.00	0.00	0.00	0.00	0.00	0.04	0.03	0.00	0.01	1.41	0.86	0.00	0.01	0.00	0.00	0.02	0.01	0.00	1.00	0.00	0.00	0.00	0.00	0.00	0.03	0.00	0.00	0.00	0.00	0.00	0.04	0.00	0.00	0.00	1.53	0.01
hdc	5.50	4.67	5.83	7.81	14.32	1.96	5.67	3.99	3.43	3.60	5.80	43.58	10.60	6.32	24.94	5.01	1.65	4.87	5.42	3.00	5.21	3.31	6.17	5.22	8.13	6.12	4.11	7.09	11.23	5.23	5.60	6.77	5.35	1.03	5.81	2.81	6.14	4.51	6.96	5.81	3.90	1.70	5.26
heph	5.21	3.62	16.74	4.15	5.38	15.31	57.13	4.78	12.72	3.09	17.43	4.72	2.31	4.53	2.88	11.48	9.55	8.29	13.80	12.99	5.41	4.71	3.48	9.79	9.56	16.10	2.70	12.53	8.36	3.65	20.28	14.89	7.16	27.28	5.67	3.79	15.78	4.21	3.53	6.26	2.54	6.53	5.62
hig	1.34	1.81	2.66	2.36	0.30	15.78	7.05	0.51	2.34	4.69	1.23	19.87	0.41	4.64	2.77	11.33	4.46	1.24	3.16	10.29	9.26	2.80	9.59	0.98	2.49	0.83	3.12	2.79	2.36	30.85	29.16	6.94	6.68	6.04	2.04	32.01	35.19	13.24	10.91	1.11	0.49	6.09	19.81
Hipk	12.37	14.29	15.76	15.87	13.50	3.71	12.89	14.29	12.04	3.26	15.45	5.03	4.69	5.47	3.89	3.59	2.95	3.82	13.23	4.45	3.22	5.36	14.50	12.53	2.80	3.19	12.05	3.09	8.30	4.76	3.80	2.60	14.49	4.14	3.36	2.53	2.48	2.21	13.04	17.02	9.32	4.84	2.85
how	0.04	0.03	0.10	0.02	0.04	0.00	0.03	0.09	0.03	0.03	0.01	0.00	2.04	0.01	0.03	0.01	0.00	0.00	0.04	0.02	0.00	0.00	0.10	0.05	0.01	0.00	0.09	0.00	0.06	0.00	0.00	0.00	0.08	0.00	0.00	0.01	0.01	0.00	0.02	0.04	0.01	0.00	0.00
Hr38	2.27	1.03	2.33	2.06	5.93	4.58	8.27	7.03	3.08	3.92	2.66	5.38	0.15	3.88	3.79	2.59	2.97	2.47	1.89	2.62	3.83	3.33	1.35	3.07	1.67	5.27	0.74	7.12	2.89	5.43	6.90	2.25	1.23	4.64	4.58	2.97	4.60	1.78	2.50	5.57	4.86	3.70	5.25
Hsp23	9.88	6.81	21.72	4.12	13.85	3.97	15.78	11.90	9.52	0.96	7.61	7.25	3.30	5.68	3.09	3.28	1.71	2.11	7.55	1.21	5.56	6.63	7.80	11.48	6.84	4.46	4.09	8.35	5.95	10.67	4.40	1.60	3.16	4.83	6.13	3.22	4.00	4.28	6.84	8.71	14.17	2.17	4.93
Hsp26	5.90	5.58	3.62	2.83	4.99	2.54	8.02	5.17	6.21	1.69	2.95	5.46	8.20	5.05	2.14	1.45	1.10	1.63	6.59	0.69	3.46	3.22	3.31	4.30	2.63	2.74	3.76	8.71	4.03	5.51	3.24	1.58	2.26	2.47	5.57	1.30	2.52	0.61	3.10	4.77	3.79	4.38	5.46
Hsp27	5.06	4.39	3.05	2.83	4.82	1.47	6.38	3.96	4.28	0.53	2.26	3.76	1.89	3.33	1.22	0.93	0.83	0.90	4.01	0.56	2.21	2.28	3.54	4.49	2.33	0.94	3.89	3.38	2.04	2.31	1.83	1.91	1.92	1.36	3.25	0.67	1.25	0.73	2.38	4.43	4.20	1.19	1.78
Hsp67Bc	0.23	0.47	0.18	0.12	0.51	0.68	3.45	0.11	0.16	0.35	0.06	0.74	0.54	1.09	0.98	2.46	0.58	1.79	0.14	0.83	0.89	1.87	0.09	0.22	2.34	1.82	0.04	0.55	0.87	2.00	1.00	0.73	0.05	1.10	3.69	0.25	1.38	0.44	0.18	0.22	0.47	1.58	0.89
Hsp68	2.00	1.88	1.42	0.44	1.26	0.79	2.64	1.27	1.71	0.41	0.72	0.69	2.34	1.35	0.69	0.25	0.45	0.65	1.88	0.43	0.70	0.90	1.41	1.13	0.81	0.70	0.80	1.03	0.93	1.15	1.19	0.32	0.48	0.32	1.70	0.24	0.43	0.07	0.48	1.61	0.89	1.17	1.03
Hsp70Aa	2.89	4.07	3.36	1.70	0.84	0.33	3.98	3.34	3.00	0.31	2.34	0.35	1.50	0.24	0.22	0.60	0.16	0.81	4.80	0.09	0.08	0.19	1.53	2.61	1.94	0.32	2.18	1.10	1.61	0.18	0.17	0.41	1.59	0.18	0.50	0.62	0.18	0.26	1.11	3.67	1.02	0.48	0.14
Hsp70Bbb	1.02	1.03	1.53	0.42	0.39	0.12	1.89	1.42	1.42	0.17	1.19	0.23	0.50	0.13	0.06	0.14	0.16	0.53	1.42	0.15	0.23	0.18	0.64	1.00	0.46	0.04	0.97	0.53	0.41	0.29	0.26	0.18	0.31	0.24	0.20	0.25	0.14	0.04	0.37	1.74	0.43	0.10	0.02
Hsp70Bc	1.48	1.38	1.38	0.74	1.10	0.57	2.62	1.41	2.26	0.45	1.06	0.75	2.83	0.78	0.22	0.40	0.31	0.48	2.07	0.33	0.41	0.65	0.83	1.17	0.50	0.38	0.81	1.13	0.98	1.23	0.83	0.36	0.62	0.52	0.99	0.15	0.33	0.10	0.58	1.90	0.80	0.73	0.77
hth	6.00	22.80	18.99	5.94	4.51	4.33	5.28	17.69	6.24	2.49	19.99	4.51	23.92	5.73	4.56	23.82	3.32	4.96	6.05	10.55	4.09	5.01	7.18	4.58	5.82	5.07	6.03	5.03	5.06	45.97	35.36	3.86	7.95	4.24	5.05	20.20	29.35	23.62	6.47	29.60	3.88	3.74	4.87
htl	0.84	1.77	1.61	1.59	0.67	0.03	1.54	1.48	1.43	0.00	1.86	0.03	3.39	0.04	0.00	0.14	0.02	0.11	2.09	0.07	0.00	0.02	1.04	1.30	1.88	0.00	1.30	0.00	0.34	0.00	0.02	0.02	1.96	0.00	0.13	0.02	0.00	0.12	1.33	0.93	0.18	0.02	0.00
igl	14.77	6.18	2.49	11.72	17.43	2.34	9.52	7.49	2.93	1.58	7.90	24.13	1.70	2.61	1.89	11.18	2.91	16.78	5.81	1.92	1.03	5.13	15.66	8.07	7.88	7.92	19.87	14.58	5.04	9.12	8.27	5.29	10.87	6.77	2.68	4.12	7.47	1.38	31.12	15.93	18.58	1.27	23.64
Indy	0.09	2.00	0.17	0.04	0.06	0.01	0.10	0.10	0.06	0.00	0.08	0.02	1.24	0.00	0.01	0.03	0.00	0.02	0.08	0.01	0.00	0.02	0.07	0.17	0.12	0.01	0.17	0.00	0.02	0.01	0.00	0.00	0.13	0.00	0.02	0.00	0.00	0.00	0.13	0.07	0.02	0.00	0.00
Inx2	0.30	0.38	0.34	0.20	0.13	0.06	0.07	0.45	0.20	0.15	0.22	0.15	8.14	0.09	0.00	0.21	0.06	0.11	0.31	0.23	0.01	0.08	0.25	0.32	0.10	0.04	0.54	0.03	0.28	0.02	0.05	0.07	0.55	0.01	0.04	0.27	0.09	0.20	0.15	0.24	0.21	0.03	0.05
Irk1	0.42	1.34	0.26	0.18	0.08	0.02	0.08	0.18	0.20	0.01	0.89	0.00	0.37	0.04	0.02	0.02	0.08	0.05	0.55	0.01	0.01	0.01	0.09	0.36	0.12	0.03	0.23	0.00	0.02	0.00	0.00	0.00	0.20	0.01	0.05	0.03	0.00	0.04	0.23	0.10	0.04	0.01	0.01
ITP	3.81	6.84	4.19	3.42	1.11	0.57	2.45	2.95	4.41	0.95	849.52	0.60	18.08	1.16	0.29	2.57	0.80	1.63	5.80	2.10	0.43	1.08	2.70	3.33	1.59	0.70	3.45	0.92	2.65	0.66	0.14	0.61	4.65	0.98	1.04	1.61	0.91	1.52	2.48	3.31	1.04	0.46	0.27
jdp	1.10	1.71	0.73	4.64	10.04	4.19	43.34	0.75	2.37	10.31	0.65	28.27	1.47	33.86	13.61	22.79	2.35	2.90	6.49	3.67	19.20	19.56	1.13	8.95	3.65	15.82	0.93	11.54	26.76	29.17	18.09	7.53	2.71	29.03	36.14	7.45	26.54	7.23	2.12	2.98	27.41	0.89	12.30
jeb	4.56	8.63	6.68	4.65	19.92	20.75	28.85	2.05	7.96	9.08	2.79	5.12	1.48	5.52	9.53	17.24	20.33	26.89	8.71	15.55	11.77	6.36	7.91	9.13	12.84	13.03	8.92	8.84	8.35	8.61	18.34	14.26	4.10	24.06	11.32	40.65	16.79	15.67	3.27	4.17	5.97	18.17	7.03
kek1	0.67	0.72	1.11	0.91	0.53	1.94	6.54	6.99	8.96	2.33	0.74	0.51	0.65	19.68	8.20	1.78	0.09	1.94	2.05	8.24	4.37	8.02	4.84	0.66	0.83	2.40	1.60	0.37	9.17	6.66	5.58	2.45	1.27	6.43	11.69	5.73	2.78	2.11	0.80	6.52	14.33	4.63	5.77
kek3	0.07	0.04	0.03	2.54	0.61	0.15	0.02	0.15	0.10	2.55	0.25	0.22	0.04	2.03	2.57	0.06	0.02	0.05	0.69	0.05	0.68	2.35	0.02	0.06	1.19	0.17	0.17	0.65	0.55	0.37	0.18	1.37	0.17	0.48	0.66	0.02	0.15	0.02	0.07	0.29	0.03	0.02	1.84
kirre	20.25	29.25	29.63	24.73	10.93	9.74	24.74	24.56	22.13	5.19	25.64	6.71	36.06	5.97	3.50	13.52	3.78	15.77	29.38	7.46	4.80	10.06	19.02	23.14	32.37	3.04	24.04	3.21	12.87	5.26	5.62	8.26	27.12	11.58	9.72	7.34	4.45	7.74	18.76	20.99	5.44	9.38	10.75
klg	2.77	7.94	19.35	21.00	25.53	4.20	6.28	16.68	6.05	18.55	5.06	4.36	2.37	8.57	9.02	4.35	12.12	12.34	3.79	9.74	4.17	4.14	2.88	2.29	7.25	11.33	2.94	13.94	3.57	0.68	16.17	1.02	11.25	4.51	6.21	10.70	7.27	6.09	2.35	14.19	5.47	0.19	0.45
klu	0.04	0.05	0.06	0.02	0.01	0.00	0.05	0.03	0.02	0.00	0.03	0.00	0.15	0.00	0.01	0.02	0.13	1.30	0.04	0.01	0.01	0.00	0.03	1.50	0.02	0.00	0.05	0.02	0.03	0.00	0.00	0.00	0.04	0.00	0.04	0.00	0.00	0.02	0.00	0.04	0.03	0.12	0.03
Ktl	1.35	1.99	1.45	1.77	12.35	5.14	1.82	0.61	2.44	6.49	1.37	0.47	0.38	8.82	9.00	5.46	3.72	8.03	2.86	3.29	10.56	7.25	4.03	4.93	8.52	8.97	1.38	10.09	5.43	6.10	12.95	13.04	3.66	5.57	5.41	6.81	5.21	5.01	5.96	0.95	1.61	3.51	7.05
kug	1.28	3.22	1.84	0.98	0.55	2.10	5.81	3.78	2.11	4.63	1.42	0.84	0.64	2.53	0.08	1.13	5.58	1.33	2.14	2.67	0.08	2.61	3.16	1.08	3.02	1.23	1.46	1.38	0.63	0.46	1.02	1.42	6.18	1.58	2.80	0.51	0.77	0.56	1.13	6.24	0.31	5.38	4.50
LamC	0.02	0.78	0.02	0.07	0.14	0.02	0.06	0.56	0.03	0.00	0.10	0.00	0.35	0.02	0.06	0.04	0.00	0.00	0.04	0.01	0.03	0.01	0.05	0.10	0.01	0.00	0.09	0.00	0.06	0.01	0.00	0.01	0.04	0.00	0.00	0.01	0.02	0.06	0.02	0.70	0.05	0.00	0.01
Lgr1	0.03	0.05	0.08	0.41	0.05	0.02	0.03	0.27	0.01	0.37	0.03	1.73	0.07	0.09	0.01	0.26	0.01	0.02	0.10	0.34	0.03	1.02	0.02	0.04	0.04	0.45	0.02	0.04	0.06	1.77	0.00	0.00	0.06	0.01	0.83	0.14	0.00	0.17	0.02	0.86	0.00	0.00	0.00
Lim1	2.64	1.69	3.57	8.52	9.53	0.15	0.61	6.77	10.81	11.27	5.46	0.11	17.92	0.28	0.15	5.66	0.15	0.22	11.90	0.61	0.14	0.34	7.62	1.10	0.59	0.18	7.54	10.07	0.47	0.27	6.17	8.27	6.63	0.16	0.21	5.33	5.14	0.46	4.64	8.14	0.31	0.06	12.73
lov	0.06	0.14	0.07	2.40	0.01	0.04	0.07	0.04	0.13	3.55	1.66	0.01	0.09	0.05	4.11	0.06	3.23	0.11	2.32	0.10	4.09	0.11	0.05	0.05	0.14	2.98	1.48	0.08	0.02	0.07	0.02	0.10	0.27	0.03	0.02	0.11	4.31	0.11	0.05	0.03	0.06	2.57	0.03
LpR1	0.67	2.53	0.71	2.71	0.53	0.24	1.13	7.41	0.76	2.99	1.96	0.15	0.28	0.17	0.42	1.44	0.11	1.11	0.77	2.10	0.65	2.24	0.45	0.27	0.99	0.15	0.23	3.36	1.35	3.81	1.24	1.47	0.48	0.10	0.95	1.73	0.84	0.44	0.40	5.31	1.93	4.71	2.64
mamo	22.61	59.75	22.12	14.76	24.69	14.50	25.15	34.05	31.98	17.29	18.45	20.69	14.63	17.22	17.41	9.62	6.16	6.65	31.04	26.94	12.56	8.11	7.20	19.67	10.64	6.29	17.82	25.20	44.14	20.73	12.42	16.14	15.08	12.68	6.77	13.33	9.14	15.35	5.51	33.22	23.44	9.05	25.15
mbl	11.22	6.25	5.26	6.59	8.04	24.31	8.30	2.33	23.15	46.70	7.04	11.71	2.15	17.08	13.21	10.00	30.41	22.23	21.88	11.26	12.50	13.94	5.32	2.38	38.65	11.83	4.89	82.99	14.07	2.02	20.16	63.23	4.21	3.51	10.43	40.02	16.34	29.89	4.40	2.53	12.19	19.79	71.98
mgl	5.36	7.41	8.85	7.73	4.02	3.37	7.82	8.29	5.98	3.40	8.58	1.40	19.08	2.54	1.16	3.54	0.42	3.87	7.14	2.34	3.68	3.17	14.92	5.50	6.80	1.08	5.90	1.38	5.08	1.95	3.61	3.79	8.88	2.59	2.55	1.96	1.19	1.70	3.98	8.34	2.06	1.38	2.93
mGluR	0.26	2.00	2.56	5.11	3.40	0.70	0.50	0.54	0.35	5.73	0.35	0.86	0.23	0.15	0.57	2.35	0.24	0.98	0.25	5.79	3.20	1.06	5.54	0.26	2.90	0.19	2.57	0.27	4.43	8.07	5.57	5.14	3.60	3.82	0.28	0.20	0.44	0.41	4.31	2.59	0.14	0.83	0.10
mirr	0.04	0.04	0.04	0.06	0.03	0.02	0.05	0.02	0.02	0.00	0.06	0.00	2.40	0.06	0.03	0.00	0.03	0.01	0.09	8.33	0.01	0.02	0.04	0.08	1.86	0.00	0.01	0.02	0.08	8.06	0.03	0.01	0.04	0.08	0.03	0.00	0.01	3.49	0.01	0.02	0.01	0.07	0.02
Mkp3	7.79	4.45	4.87	2.74	3.47	6.38	3.13	5.20	2.39	3.03	2.38	3.78	2.63	3.73	5.38	6.04	7.42	6.12	4.33	3.70	4.18	3.74	5.79	1.86	3.53	4.45	3.98	3.36	2.24	4.39	4.31	4.23	2.88	4.15	7.42	2.24	3.39	3.11	5.07	4.20	1.36	5.97	3.23
Mmp2	35.75	20.18	5.42	2.32	1.39	1.93	10.11	0.50	9.79	6.74	3.12	1.10	0.92	2.21	0.34	1.25	2.74	1.11	3.11	1.07	2.12	2.36	2.28	16.89	0.72	0.84	13.75	1.47	1.93	0.10	4.88	0.60	4.66	1.33	0.68	0.10	0.64	1.04	4.20	0.68	2.32	4.31	3.95
Mp	2.69	0.30	0.73	2.03	0.12	5.20	0.73	0.94	0.81	3.44	2.20	5.62	0.42	9.62	8.05	0.65	5.46	1.47	1.64	0.73	7.04	9.60	1.60	0.40	1.10	8.92	0.74	9.79	0.51	0.78	4.77	0.65	5.54	2.74	8.12	0.72	0.86	2.16	2.85	3.60	0.33	6.74	0.38
Ms	0.27	0.38	0.27	0.34	0.09	0.92	0.19	0.16	0.16	147.20	0.27	0.41	0.49	0.46	0.48	0.85	0.17	0.23	0.09	0.58	0.61	0.45	0.65	0.31	0.59	0.71	0.35	0.18	0.94	0.86	0.84	3.87	0.90	0.58	0.44	1.26	0.34	0.46	0.26	0.27	0.56	0.21	0.42
Msr-110	0.03	0.06	0.06	0.09	0.03	0.05	0.08	0.05	0.03	0.03	0.14	0.04	33.79	0.04	0.10	0.03	0.03	0.09	0.04	0.03	0.10	0.29	0.11	0.10	0.10	0.09	0.01	0.04	0.05	0.03	0.06	0.24	0.06	0.08	0.12	0.07	0.06	0.07	0.04	0.03	0.08	0.03	0.07
mtt	0.54	0.90	0.15	0.28	0.50	0.14	0.17	0.19	0.22	0.06	0.57	1.32	0.19	1.02	0.59	0.71	0.33	0.29	0.40	0.95	0.71	1.55	4.77	0.77	1.71	0.27	0.67	0.93	1.04	0.43	0.09	0.48	0.56	0.08	0.57	0.20	0.63	2.09	0.25	0.28	1.26	0.10	0.06
mub	3.58	4.12	4.06	8.52	8.08	4.22	21.29	12.07	5.11	10.79	4.54	11.57	3.50	16.01	22.21	8.28	5.03	6.15	2.89	12.50	18.17	22.51	4.90	9.61	10.90	6.36	3.54	8.04	10.26	9.75	12.89	11.03	6.94	7.72	22.80	5.68	3.70	2.74	4.78	10.25	4.16	5.66	12.22
nAChRalpha3	3.28	6.07	5.52	5.08	2.10	5.79	3.99	5.93	2.84	5.88	3.06	2.58	7.15	1.54	3.24	1.64	3.35	5.85	3.33	5.14	1.80	1.47	2.95	3.46	7.18	2.83	4.17	2.18	3.43	5.92	2.64	1.35	5.64	3.10	2.90	8.27	4.52	4.29	9.04	4.87	3.06	1.45	2.18
Nep2	0.14	0.74	0.19	0.04	0.04	0.00	0.03	0.01	0.02	0.01	1.12	0.02	0.04	0.00	0.00	0.36	0.00	0.05	0.07	0.01	0.00	0.03	0.03	0.02	0.03	0.00	0.06	0.00	0.11	0.00	0.00	0.00	0.01	0.01	0.01	0.00	2.51	0.01	0.03	0.04	0.07	0.00	0.04
NetB	1.35	2.23	1.90	2.67	1.29	7.61	2.32	1.79	1.59	8.07	2.43	5.59	2.22	4.58	6.01	7.00	4.03	4.65	2.01	0.75	0.29	2.62	1.49	6.59	3.79	0.16	2.01	0.25	2.79	19.63	4.12	3.69	2.74	7.61	2.57	1.57	0.27	6.24	1.59	1.18	2.51	3.53	0.33
nolo	1.43	2.71	0.71	4.80	1.60	4.21	1.55	1.23	1.30	0.36	0.72	1.11	0.39	9.31	7.53	0.81	16.06	2.72	0.28	2.66	4.20	9.36	2.20	1.31	2.10	7.77	0.96	1.01	2.83	3.49	1.68	0.41	3.28	0.19	1.90	0.49	0.68	1.79	3.44	1.49	2.68	16.87	1.53
nord	1.04	0.45	0.26	4.04	0.49	3.76	0.27	0.43	0.37	4.30	0.49	4.20	0.29	7.30	6.62	1.24	11.06	7.70	0.59	1.86	6.04	5.16	4.72	0.56	3.32	3.83	1.66	1.31	0.58	2.10	0.60	6.87	4.21	2.54	4.75	5.23	3.72	8.83	2.62	0.35	0.74	6.90	1.55
Nos	4.99	0.11	0.28	1.94	1.71	0.04	0.06	0.16	0.09	0.01	0.13	2.08	0.14	0.05	0.02	0.11	0.07	0.03	0.13	6.81	0.80	1.55	0.04	0.10	0.11	0.02	0.87	0.09	0.09	0.00	0.09	0.02	0.10	0.01	0.28	0.03	0.22	0.14	0.11	0.42	0.06	0.06	0.19
Npc2b	0.40	0.50	0.19	0.24	0.12	0.03	0.22	0.37	0.32	0.02	0.42	0.02	0.59	0.01	0.01	0.13	0.04	0.10	0.40	0.03	0.01	0.13	0.19	15.68	0.17	0.00	0.53	0.05	0.25	0.02	0.00	0.05	0.42	0.05	0.02	0.03	0.06	0.08	0.37	0.27	0.06	0.04	0.00
NPF	0.26	0.41	0.26	0.26	0.16	0.12	0.23	4.03	0.28	0.04	23.41	0.03	0.48	0.14	0.33	115.67	0.15	0.18	0.73	0.20	0.05	0.05	0.42	0.25	0.49	0.08	0.93	0.02	0.16	0.18	0.10	0.46	0.28	0.01	0.14	0.28	0.02	0.38	0.27	46.70	3.30	0.06	0.12
Nplp1	0.60	1.95	3.46	0.41	0.77	0.56	0.88	1.93	1.37	0.19	1.99	4.54	1.11	1.07	2.98	0.78	0.44	2.15	0.71	0.66	0.60	0.86	0.37	11.04	2.91	1.37	9.78	1.98	12.10	2.30	0.18	0.60	1.00	9.63	2.50	0.83	8.37	0.41	0.37	2.31	7.12	2.13	0.28
Nplp3	0.03	0.03	2.39	0.03	0.37	0.52	0.08	0.02	0.19	0.24	0.03	0.33	0.07	0.22	0.27	0.53	0.03	0.77	0.11	0.06	0.30	0.51	0.02	0.05	0.80	0.00	0.09	0.04	0.01	0.14	0.24	0.48	0.16	0.36	0.37	0.16	0.11	0.04	0.03	0.02	0.79	0.58	0.73
nrv1	1.49	1.21	1.76	0.16	0.40	0.01	0.57	0.18	1.31	0.87	4.50	0.02	0.25	0.01	0.00	0.01	0.05	0.01	0.34	0.05	0.01	0.00	0.15	0.94	0.07	0.00	2.66	0.00	0.05	0.02	0.01	0.07	0.22	0.00	0.06	0.26	0.07	0.00	0.15	0.13	0.07	0.02	0.00
Oamb	0.45	0.17	0.34	0.85	0.35	1.42	1.25	1.39	0.76	0.58	1.75	1.48	0.09	3.68	0.73	0.88	1.13	0.53	0.15	0.47	2.24	1.09	0.27	1.45	1.40	1.15	1.90	0.11	0.60	0.06	1.21	0.01	0.61	1.35	1.14	0.43	0.91	0.89	0.57	1.41	0.95	1.11	0.64
oc	0.53	0.73	0.94	0.51	0.39	0.16	0.68	1.36	0.83	0.06	0.81	0.07	5.64	0.14	0.07	0.17	0.05	0.27	0.81	0.08	0.09	0.29	0.17	0.73	0.95	0.15	0.58	0.07	4.84	0.11	0.09	0.10	0.50	0.08	4.49	0.08	0.06	1.54	0.68	0.36	2.29	0.11	0.14
Oct-TyrR	0.14	0.05	0.26	1.12	0.46	0.20	0.15	0.08	0.03	0.08	0.03	2.35	0.06	5.16	0.92	2.62	0.17	0.12	0.08	2.26	3.50	3.59	0.09	3.76	0.52	2.62	0.26	1.65	0.08	2.84	2.82	3.27	0.69	0.28	1.57	1.07	0.14	0.99	0.33	0.10	0.34	7.19	7.88
Octbeta1R	0.70	0.29	0.33	1.09	0.28	2.44	0.11	2.04	0.69	4.07	0.24	0.93	0.24	0.61	3.71	0.23	6.82	3.02	0.12	0.49	0.91	1.52	4.34	0.97	2.39	1.42	0.49	0.86	0.86	0.93	1.40	0.05	2.20	1.51	1.89	0.20	0.23	0.69	4.83	1.50	0.28	0.23	3.12
Octbeta2R	1.05	0.44	0.25	6.52	0.78	0.53	0.30	0.52	0.47	1.47	0.45	0.33	0.56	2.62	3.55	6.53	2.14	1.55	1.42	2.46	2.45	5.68	5.39	0.74	4.14	5.62	0.26	0.79	0.86	0.20	4.49	6.19	2.39	0.48	4.54	2.69	2.91	0.39	2.60	1.37	0.49	5.47	0.56
olf413	0.61	1.25	1.76	1.17	0.80	5.25	3.11	0.86	0.65	8.48	1.82	0.40	1.26	6.22	6.19	2.96	4.88	2.52	0.54	8.74	3.28	6.51	1.10	5.24	6.82	3.88	0.64	5.78	3.55	0.48	7.90	3.94	2.19	9.16	9.48	3.66	1.45	2.77	0.84	1.03	2.53	6.25	8.75
opa	0.03	1.63	0.05	0.06	0.00	0.01	0.03	0.02	0.02	0.01	0.05	0.00	0.02	0.00	0.02	0.00	0.00	0.00	0.03	0.01	0.01	0.00	0.01	0.03	0.03	0.00	0.04	0.00	0.03	0.00	0.00	0.00	0.05	0.02	0.00	0.00	0.00	0.00	0.01	0.01	0.03	0.00	0.01
Optix	0.01	0.01	0.03	0.04	0.00	5.17	7.82	0.02	0.03	0.04	0.02	0.03	0.06	0.05	0.01	0.04	4.46	3.37	0.01	0.00	0.01	0.03	0.02	0.02	0.04	0.01	0.01	0.02	0.01	0.02	0.00	0.01	0.02	5.25	0.00	0.00	0.01	0.01	0.02	0.03	0.02	5.78	0.00
Pal2	3.21	4.24	14.25	3.54	3.87	18.26	3.31	3.57	3.80	17.41	5.05	5.16	1.25	7.49	8.70	7.90	16.99	18.18	4.74	6.04	6.84	7.89	3.99	3.48	5.95	12.50	7.13	7.56	4.13	6.41	7.17	14.38	3.56	8.82	9.82	17.32	12.33	11.69	4.04	3.21	6.40	13.93	7.56
Pdf	10.74	1017.19	9.62	11.66	4.12	0.48	6.19	8.03	13.17	0.64	11.36	0.87	15.16	1.49	0.62	3.84	0.44	2.15	14.93	2.20	0.85	0.47	8.46	10.95	11.14	1.28	9.27	0.94	3.08	0.64	0.89	1.11	9.99	0.51	1.81	4.08	0.63	0.74	9.77	10.37	5.42	1.37	0.70
Pdfr	8.69	6.74	8.26	3.17	1.27	0.44	0.59	2.20	1.56	0.02	7.11	0.11	2.03	0.14	0.33	0.26	0.31	0.33	2.46	0.25	0.12	0.22	4.94	4.32	0.57	0.34	6.87	0.04	1.36	0.03	0.06	0.09	5.61	0.08	0.18	0.55	0.02	0.14	4.88	1.28	1.47	1.06	0.08
pdm2	0.22	0.23	0.24	0.10	0.04	1.84	2.07	0.16	2.54	0.04	0.22	0.02	0.26	0.05	0.05	0.10	0.04	0.11	1.50	2.91	0.01	0.10	0.16	0.22	0.43	0.05	0.24	0.04	0.20	4.62	0.03	0.04	0.22	0.05	0.57	0.11	0.04	2.13	0.16	0.09	0.12	0.03	0.06
pdm3	16.95	0.35	1.87	0.29	0.26	0.01	0.26	0.36	0.28	0.06	0.33	2.70	0.81	6.72	0.04	1.90	0.04	0.12	0.32	0.11	0.00	3.40	0.30	0.55	0.35	0.08	0.54	1.84	1.56	0.07	0.57	3.44	0.37	0.04	0.10	0.08	0.03	0.18	3.75	0.19	0.12	0.02	0.04
Pdp1	74.19	58.60	57.07	108.65	103.93	15.67	136.06	88.28	148.80	11.66	60.44	11.44	33.07	9.97	7.34	11.69	17.12	13.49	159.75	22.38	9.06	8.89	131.00	106.41	11.78	12.71	80.68	12.45	77.07	12.63	12.11	12.12	79.78	23.00	12.92	11.84	7.34	10.26	96.40	133.56	98.31	15.85	12.29
Picot	0.10	0.04	0.06	0.34	0.43	0.00	0.07	0.10	1.86	0.00	0.12	0.00	7.70	0.01	0.01	0.03	0.00	0.00	0.87	0.02	0.00	0.00	0.01	0.04	0.01	0.00	0.08	0.00	0.08	0.00	0.02	0.08	0.01	0.00	0.03	0.02	0.00	0.00	0.02	0.14	0.06	0.02	0.00
Pka-C3	0.19	5.11	0.67	0.19	0.27	0.00	0.17	0.27	1.80	0.01	1.03	0.03	0.37	3.44	0.05	0.13	2.26	0.04	0.23	0.05	1.31	1.45	0.82	0.21	0.08	0.13	0.22	0.03	0.06	0.03	0.01	0.05	0.31	0.03	0.01	0.19	0.13	0.01	0.14	0.18	0.05	0.58	0.00
Pka-R2	6.05	2.34	4.65	1.58	2.92	4.92	3.44	8.73	1.93	8.77	4.29	3.38	3.26	12.27	16.38	3.45	5.55	3.94	2.67	3.55	12.78	6.79	2.04	3.74	6.06	3.85	2.15	4.07	3.74	5.66	3.39	4.08	2.61	7.52	5.36	6.97	7.57	4.33	1.92	12.93	1.74	14.28	2.70
Pkcdelta	2.68	3.17	3.69	3.07	1.48	0.31	2.87	3.25	2.28	0.14	4.18	0.23	5.79	0.29	0.12	0.56	0.26	1.02	3.04	0.79	0.16	0.45	2.11	3.33	2.26	0.35	3.74	0.09	1.40	0.26	0.28	0.37	4.82	0.22	0.32	0.46	0.30	0.64	2.24	2.46	0.57	0.31	0.29
ple	0.68	1.07	0.56	1.50	0.29	70.05	0.73	0.54	0.71	77.46	0.81	31.60	2.07	52.21	75.48	37.51	66.91	55.96	0.71	44.32	52.53	42.30	0.67	0.68	14.89	36.84	0.81	19.49	2.34	40.96	54.22	50.94	0.70	69.77	54.39	71.27	50.03	46.37	0.55	0.48	1.30	75.21	42.08
Ppa	0.77	0.24	0.37	0.03	0.03	0.76	1.11	0.42	0.06	0.24	0.19	0.12	0.94	1.36	1.93	0.40	0.93	0.94	0.09	1.49	2.02	2.50	0.07	0.48	0.33	1.13	1.22	0.47	0.42	1.50	1.04	0.22	0.10	0.89	0.62	0.06	0.05	1.23	0.04	0.40	0.44	0.69	0.33
Proc	1.98	0.33	0.12	0.11	0.03	0.28	0.10	6.05	0.78	0.04	0.41	0.40	0.32	0.35	0.08	0.95	0.09	0.14	0.08	3.39	0.06	0.22	0.12	0.10	0.38	0.07	17.23	0.03	3.28	0.16	0.08	0.15	0.30	0.04	0.19	2.40	1.48	0.83	0.47	1.56	2.21	0.05	0.03
pros	3.72	4.46	3.75	3.26	77.48	0.74	2.72	182.88	3.24	1.04	3.91	61.12	5.23	6.04	0.86	2.06	0.45	1.07	3.53	0.91	0.92	1.10	3.23	4.21	3.26	1.30	5.03	59.89	83.29	0.62	25.14	1.43	5.06	0.73	1.52	1.09	0.99	0.90	2.51	140.66	137.92	0.47	71.22
Pvf3	0.20	0.27	0.14	0.47	5.57	0.67	0.68	0.24	0.16	5.84	0.19	2.33	0.33	0.32	0.15	0.60	0.93	1.07	0.65	6.75	0.95	6.08	0.42	1.02	3.20	0.36	0.20	0.43	1.91	10.12	5.61	0.06	0.29	8.52	0.25	1.62	0.76	3.14	0.17	0.29	1.34	0.45	0.10
PVRAP	0.31	9.25	1.53	5.45	1.15	2.12	0.83	4.45	2.52	3.10	0.84	0.11	0.38	0.17	0.13	0.32	4.07	1.67	2.34	0.46	0.14	0.06	3.98	0.56	1.23	0.93	3.71	0.25	1.13	1.84	2.19	0.59	4.27	2.01	2.47	2.68	2.55	1.12	0.84	3.26	4.60	4.87	1.63
pxb	0.46	0.06	0.03	0.09	0.08	2.29	0.11	0.19	0.04	0.08	0.04	0.13	0.28	0.72	4.48	1.08	1.44	0.43	0.10	1.51	0.74	2.09	0.44	0.18	0.88	0.11	0.35	0.15	0.16	0.08	0.19	0.45	0.40	0.94	0.48	0.03	0.17	0.14	0.18	0.48	0.03	0.14	0.30
Pxn	1.07	0.16	0.29	0.22	1.22	0.27	1.08	0.36	0.26	1.18	0.34	2.50	0.20	1.71	1.78	2.18	2.01	1.59	0.82	1.49	2.37	2.77	2.07	0.09	0.79	1.67	1.62	3.15	0.71	2.21	0.35	2.58	0.72	0.06	0.09	1.11	0.67	2.08	3.08	1.15	0.27	1.53	0.28
qin	4.28	5.75	6.06	6.05	2.19	1.66	4.73	4.78	3.81	1.51	6.24	0.99	4.77	2.37	0.64	3.41	1.55	3.13	5.19	1.77	0.67	2.90	4.01	4.17	5.10	0.88	5.75	0.70	6.31	1.74	0.69	2.14	5.64	1.90	1.41	3.29	2.31	3.99	3.29	4.02	1.90	1.10	1.37
rad	12.89	10.63	5.67	8.83	37.82	11.66	57.17	3.53	5.48	1.48	14.55	9.98	2.94	2.10	0.62	22.22	10.64	7.91	3.51	4.27	0.76	2.00	19.03	143.58	4.83	5.03	4.71	1.97	3.31	18.50	2.11	1.65	6.67	30.32	6.33	1.47	46.78	6.18	10.61	4.19	7.22	1.40	3.55
rdgA	2.49	3.33	3.27	10.40	2.12	0.39	12.30	2.94	8.85	2.05	3.15	2.44	7.39	7.43	8.37	4.36	0.23	0.70	7.59	2.30	1.79	9.21	10.15	5.54	4.41	12.22	3.01	2.22	1.89	9.66	4.72	3.16	4.67	0.30	1.29	1.71	2.41	2.71	3.78	5.99	1.63	0.25	1.33
rdgC	1.22	0.32	0.26	0.45	0.14	0.29	0.30	0.55	0.16	0.41	0.31	2.84	0.10	0.36	1.40	0.77	0.29	0.82	0.13	0.62	2.04	3.35	0.16	0.14	0.36	0.35	0.13	0.54	0.43	0.56	0.32	1.24	0.30	0.16	0.25	2.81	0.34	0.72	0.18	0.39	0.22	0.52	0.23
rdo	0.07	0.07	0.03	1.06	0.45	0.44	0.29	0.18	0.07	2.02	0.02	0.52	0.05	0.57	0.02	0.40	0.05	0.11	0.37	2.12	1.93	0.43	0.61	0.10	0.68	0.05	1.49	0.35	0.99	0.86	0.04	0.92	0.17	0.52	0.61	0.25	0.14	0.01	1.09	1.29	0.24	0.89	0.55
Rfx	2.93	0.35	0.15	2.43	0.18	0.09	2.15	0.25	3.97	0.04	0.25	0.10	0.37	0.11	0.11	0.21	0.09	0.09	3.74	0.31	0.13	0.15	2.87	3.30	0.16	0.10	3.09	0.21	3.76	0.16	0.14	0.17	2.88	0.11	3.27	0.07	0.08	0.03	2.97	0.24	3.89	0.15	0.12
Rgk3	1.38	0.20	0.11	0.05	0.67	0.55	0.09	0.45	0.25	3.99	0.09	1.08	0.13	2.29	0.79	0.91	0.50	0.36	0.12	0.44	4.22	3.44	0.35	0.43	0.15	1.72	0.16	0.16	0.08	0.34	0.01	3.60	0.98	0.14	0.30	0.34	0.02	0.10	0.17	1.69	0.03	0.40	0.64
rgr	0.01	0.02	0.02	0.48	0.00	0.00	0.12	0.01	0.02	1.11	0.01	0.75	0.02	0.00	0.38	0.00	0.00	0.00	0.11	0.07	0.00	0.66	0.25	0.09	0.14	0.01	0.73	0.02	0.00	0.00	0.01	0.10	0.09	0.00	0.00	0.02	0.00	0.00	0.07	0.00	0.31	0.17	0.01
Rh7	0.22	0.21	0.28	10.67	0.63	0.03	0.36	0.18	11.39	0.03	0.43	0.21	0.14	0.06	0.06	0.12	0.08	0.21	14.09	0.15	0.05	0.15	3.90	3.60	0.22	0.17	0.94	5.83	0.29	0.04	0.17	0.02	1.79	0.04	1.55	0.14	0.30	0.06	0.99	0.21	0.24	0.05	0.11
rn	0.13	0.21	0.09	0.03	0.09	0.32	0.77	0.39	0.12	0.55	0.05	0.03	0.27	0.02	0.04	0.03	0.26	0.04	0.11	1.75	0.11	0.01	0.15	0.32	0.10	0.00	0.65	0.02	0.64	1.75	0.00	0.04	0.33	1.58	0.15	0.01	0.31	0.83	0.05	0.48	1.83	1.83	0.24
robo3	0.14	4.17	0.26	0.10	0.10	0.56	0.75	0.16	0.47	1.51	0.42	0.84	0.15	0.29	1.89	0.18	1.19	0.24	0.38	4.28	0.29	0.46	0.14	2.44	0.93	0.68	0.15	2.90	1.30	2.34	0.02	2.35	0.27	0.79	3.23	1.20	0.55	1.11	0.12	0.15	0.30	2.82	1.11
RunxA	0.03	0.05	0.04	0.05	0.02	0.03	0.03	0.01	0.00	0.07	0.01	0.00	0.04	1.89	0.00	0.07	0.01	0.00	0.01	0.05	0.00	1.31	0.00	0.05	0.01	0.01	0.02	2.73	1.06	0.00	0.01	0.02	0.11	0.04	0.01	0.03	0.00	0.09	0.02	0.03	0.09	0.01	3.79
Rx	0.01	0.01	0.01	0.01	0.02	0.00	0.00	0.01	0.00	1.21	0.01	0.00	0.05	0.02	0.00	0.01	0.00	0.00	0.01	0.01	0.00	0.01	0.02	0.01	0.01	0.00	0.02	1.85	0.00	0.00	0.01	0.80	0.00	0.00	0.03	0.01	0.00	0.12	0.00	0.00	0.00	0.03	2.11
salr	0.06	0.08	0.09	0.08	0.02	0.01	5.04	0.06	0.07	0.03	0.08	0.00	0.09	0.02	0.00	0.02	0.01	0.01	0.04	0.03	0.01	0.00	0.07	0.09	0.21	0.06	0.04	0.02	0.02	0.01	0.00	0.02	0.06	0.01	0.00	0.01	0.03	0.00	0.05	0.06	0.01	0.01	0.00
sano	0.13	0.19	0.51	0.61	0.29	0.44	0.51	0.09	0.54	0.10	0.13	0.09	0.13	0.41	0.13	0.11	0.95	0.12	1.51	1.03	0.46	0.14	0.23	0.13	3.52	1.61	0.12	0.30	0.28	0.27	0.08	0.11	0.25	0.08	1.65	0.10	0.07	0.04	0.10	0.12	0.16	0.98	0.09
sca	0.18	1.00	1.63	2.88	1.38	1.03	0.17	2.38	1.05	0.28	3.40	0.67	0.26	0.33	1.23	0.07	3.62	0.16	2.42	1.13	0.67	0.46	2.49	3.35	0.40	0.01	1.70	0.09	2.93	0.08	0.21	0.03	0.32	5.50	0.70	0.22	0.14	0.31	0.09	5.92	0.81	5.59	0.02
Scp2	0.40	2.33	0.14	0.17	0.14	0.08	0.61	0.12	0.13	0.12	0.19	0.15	0.16	0.09	0.06	5.30	0.08	0.05	0.16	0.17	3.29	0.08	0.13	0.19	0.07	0.88	0.14	0.11	0.24	0.10	0.11	0.14	0.07	0.07	0.06	1.41	2.41	0.23	0.19	0.50	0.07	0.03	0.09
Scr	0.01	0.01	0.04	0.01	0.01	0.02	0.01	0.02	0.02	0.00	0.01	0.01	0.01	0.01	0.01	0.01	0.01	0.01	0.02	4.10	0.00	0.00	0.01	0.01	0.01	0.00	0.01	0.02	0.00	0.00	0.01	0.01	0.01	0.02	0.02	0.07	0.01	1.12	0.01	0.00	0.01	0.00	0.00
scrt	4.43	4.11	9.68	4.98	4.49	4.05	11.69	5.08	13.62	4.57	7.64	8.50	1.23	4.63	4.97	7.75	5.64	2.68	15.53	7.69	5.52	5.24	3.51	6.49	3.55	6.57	3.97	7.24	7.69	6.34	7.64	5.33	3.96	5.31	4.35	7.09	8.82	5.61	4.92	4.61	5.37	5.91	6.59
scyl	5.67	26.78	5.27	9.49	2.27	5.18	4.64	14.20	21.42	4.41	6.36	3.76	15.50	3.87	1.86	3.22	4.93	5.28	21.75	5.02	4.09	5.55	8.12	5.67	5.35	7.63	4.81	10.77	4.97	7.60	6.02	4.61	5.50	5.22	7.37	2.72	6.08	4.49	3.95	12.61	5.65	5.16	8.97
SerT	0.05	0.06	0.08	0.03	0.03	0.03	0.27	0.01	0.05	0.03	0.07	9.37	0.01	0.24	0.04	0.13	0.04	0.04	0.06	0.04	0.08	0.76	0.02	0.05	0.06	0.01	0.05	0.07	0.13	0.01	0.02	1.36	0.09	0.01	0.04	0.11	0.02	2.15	0.04	0.02	0.04	0.10	0.04
sgl	0.25	0.28	0.14	0.24	0.23	0.27	0.26	0.09	0.14	0.27	0.26	0.18	0.89	0.18	0.16	0.38	0.26	0.21	0.41	0.20	0.16	0.30	0.33	0.26	0.29	0.38	0.12	0.38	0.11	0.22	0.19	0.24	0.11	0.24	0.27	0.19	0.24	0.13	0.29	0.19	0.16	0.24	0.23
shg	0.06	0.62	0.02	0.01	0.00	0.00	0.03	0.02	0.01	4.12	0.11	0.03	0.04	0.01	1.13	0.00	0.00	0.00	0.01	0.03	0.01	0.02	0.03	0.04	0.01	0.00	0.03	0.02	0.00	0.25	0.00	0.00	0.08	0.00	0.02	0.00	0.02	0.00	0.72	0.01	0.03	0.00	0.00
side	1.37	0.54	5.87	1.25	0.51	5.97	0.83	3.45	11.05	0.89	1.15	9.25	0.46	11.28	6.09	1.48	1.87	6.37	20.53	1.20	3.55	1.87	0.39	4.85	2.05	3.87	4.86	0.99	0.95	5.20	0.08	3.40	0.60	5.96	12.28	0.91	1.12	4.04	1.23	5.22	0.32	3.54	2.96
SIFaR	0.11	0.14	0.76	0.19	0.05	0.33	1.47	0.16	0.48	0.07	0.97	0.10	0.20	0.32	0.53	0.29	2.96	1.85	4.15	1.14	0.13	0.33	0.04	0.28	0.27	0.13	0.33	0.01	0.18	0.13	0.42	0.12	0.21	0.04	0.37	0.33	0.47	0.76	0.08	0.09	0.10	0.31	0.01
skl	0.05	0.02	0.04	0.08	0.28	1.76	0.42	0.23	0.27	0.03	0.02	0.03	0.01	0.03	0.06	0.02	0.27	0.20	1.88	0.68	0.53	0.02	0.74	0.04	0.05	0.23	0.03	0.28	0.02	1.91	0.17	0.06	0.02	0.04	0.25	0.01	0.07	0.33	0.10	0.18	0.06	0.44	0.06
slou	0.02	0.02	0.01	0.03	0.01	0.01	0.00	0.00	2.13	0.00	0.01	0.00	0.01	0.00	0.00	0.00	0.00	0.00	1.27	0.03	0.00	0.01	0.01	0.03	0.03	0.01	0.03	0.00	0.02	0.02	0.00	0.00	0.04	0.01	0.01	0.00	0.01	0.00	0.01	0.00	0.01	0.00	0.01
slp1	0.03	0.04	0.02	0.03	0.02	0.01	4.05	0.07	0.05	0.00	0.04	0.01	0.12	0.00	0.00	0.00	0.00	0.01	0.02	0.00	0.01	0.00	0.01	4.27	0.01	0.02	0.04	0.00	0.02	0.00	0.00	0.01	0.00	0.00	0.00	0.01	0.00	0.00	0.03	0.02	0.01	0.00	0.00
slp2	0.06	0.05	0.06	0.04	0.04	0.01	1.57	0.05	0.05	0.00	0.02	0.00	0.11	0.00	0.00	0.00	0.00	0.01	0.04	0.01	0.00	0.01	0.05	2.39	0.05	0.00	0.11	0.00	0.02	0.00	0.00	0.00	0.03	0.00	0.01	0.01	0.00	0.00	0.02	0.04	0.00	0.00	0.00
sm	21.58	13.87	19.76	23.35	25.05	15.01	48.99	26.43	33.99	16.41	17.02	24.98	4.87	11.26	9.97	20.91	8.08	14.39	34.58	17.49	15.76	12.24	28.30	33.61	29.84	19.50	18.48	21.58	30.85	13.87	24.46	9.80	22.13	22.28	19.86	15.06	31.29	10.66	32.80	35.76	32.58	15.55	22.80
sNPF	0.43	9.26	27.25	0.40	0.20	0.29	0.44	0.52	0.35	0.09	0.30	0.22	0.22	0.08	0.42	0.44	0.04	0.11	0.32	0.63	0.09	0.42	8.88	0.79	0.33	0.07	0.50	0.13	1.12	0.08	0.08	0.24	17.16	0.25	0.14	0.42	0.09	0.07	0.96	0.41	0.16	0.11	0.08
sNPF-R	0.15	0.56	0.11	0.43	0.46	0.02	3.67	0.16	8.39	0.05	0.09	2.28	0.15	0.98	0.25	0.10	0.01	0.04	5.10	0.88	0.32	0.06	0.57	0.14	0.37	0.12	0.31	0.25	0.96	0.13	0.03	0.01	1.19	0.38	1.08	0.04	0.25	0.90	1.04	0.21	0.97	0.02	0.13
Sox21b	3.04	0.15	2.31	4.16	0.06	0.00	0.05	3.17	0.21	0.00	2.91	0.02	0.24	0.06	0.00	0.04	0.00	0.02	0.15	0.07	0.00	0.03	4.52	0.25	0.13	0.00	1.67	0.00	0.04	0.00	0.00	0.00	3.93	0.00	0.01	0.00	0.03	0.06	4.96	3.65	0.02	0.00	0.00
SoxN	2.70	0.20	8.42	5.93	0.03	4.57	0.15	4.10	0.22	0.08	7.22	0.11	0.49	0.11	0.07	0.12	2.60	0.15	0.13	0.22	0.03	0.19	4.54	4.82	3.40	0.08	4.41	0.10	0.23	0.05	0.06	0.33	3.76	5.16	0.01	0.20	0.06	1.67	4.07	4.26	0.05	6.17	0.01
Sp1	0.85	0.80	0.86	0.39	0.63	0.01	18.48	1.10	0.47	0.02	0.29	0.05	2.74	0.00	0.04	0.08	0.02	0.09	0.59	0.24	0.00	0.03	0.75	0.88	0.24	0.07	1.19	0.04	0.40	0.08	0.00	0.06	1.38	0.01	0.04	0.04	0.01	0.02	0.54	0.64	0.05	0.03	0.03
sr	1.06	1.30	1.64	1.36	3.23	7.12	5.45	5.79	2.43	1.68	1.58	1.45	0.51	0.67	1.94	3.34	5.35	8.56	3.27	2.24	1.05	1.03	2.12	1.88	1.36	1.82	0.98	2.80	2.95	1.81	2.45	2.82	1.32	4.15	2.88	3.24	2.46	1.99	1.56	4.71	1.21	2.09	0.87
stan	0.37	0.13	0.08	0.51	1.12	0.82	0.07	0.06	0.33	0.18	0.07	3.18	0.12	1.57	1.79	1.14	1.16	0.74	0.23	1.68	1.31	0.89	0.24	0.78	0.21	0.64	0.32	1.62	0.58	0.86	1.34	1.48	0.60	0.45	1.81	0.59	1.33	1.19	0.33	0.31	0.12	0.29	1.13
sv	0.04	0.04	0.05	0.05	0.03	0.26	0.05	0.04	0.05	0.09	0.01	0.20	0.14	0.08	0.21	0.17	0.12	0.13	0.04	0.05	0.16	0.30	0.10	0.04	0.10	0.14	0.03	0.20	0.14	3.66	0.15	0.31	0.04	0.23	0.17	0.26	0.07	0.56	0.04	0.03	0.12	0.16	0.10
Syngr	1.97	1.11	1.74	1.45	1.45	7.51	1.99	1.14	2.23	6.04	1.54	4.22	0.51	6.54	4.44	3.17	12.91	10.27	1.96	3.89	4.98	4.82	1.83	2.08	3.83	4.41	1.90	3.10	3.13	3.70	4.37	6.39	1.76	7.10	6.05	10.73	2.95	8.31	1.65	1.10	2.10	8.54	6.02
Tbh	6.07	6.74	9.01	5.28	0.56	0.24	2.84	7.19	7.09	0.16	4.56	0.15	1.10	0.34	0.39	0.81	0.34	0.50	6.91	0.55	0.20	0.18	3.60	3.30	44.36	0.15	4.64	1.62	2.24	0.18	0.76	9.61	6.45	0.64	0.56	1.83	0.36	2.71	5.26	5.82	3.80	0.19	3.62
Tdc2	0.08	0.19	0.04	0.28	0.02	0.05	0.06	0.37	0.40	8.68	1.33	0.16	0.21	0.63	2.58	0.04	0.07	0.06	0.59	0.05	0.69	0.28	0.07	0.08	5.93	0.07	1.22	0.11	0.18	0.05	0.02	0.16	0.09	0.00	0.04	0.02	0.07	1.32	0.09	1.70	0.05	0.00	0.11
Thor	0.92	6.29	3.35	0.24	0.06	0.02	0.21	1.93	0.62	0.01	1.91	0.01	2.92	0.01	0.06	0.09	0.01	0.04	0.55	0.04	0.01	0.00	0.31	0.23	0.13	0.00	0.39	0.00	0.08	0.00	0.00	0.00	0.11	0.00	0.03	0.07	0.01	0.08	0.43	0.22	0.07	0.00	0.00
tim	13.15	14.55	8.58	12.81	7.82	0.09	11.64	16.65	17.21	0.03	10.44	0.04	6.41	0.02	0.06	0.60	0.15	0.36	20.80	0.56	0.02	0.12	15.00	12.36	0.83	0.03	17.65	0.03	5.48	0.11	0.28	0.07	12.60	0.05	0.12	1.54	0.36	0.16	15.06	19.70	10.00	0.05	0.05
tnc	0.15	0.04	0.04	0.43	0.01	0.00	0.27	0.06	0.03	0.02	0.06	0.06	0.02	0.62	0.62	0.02	0.01	0.01	0.00	0.01	0.11	0.55	0.18	0.06	0.35	0.00	0.11	0.44	0.00	0.08	0.01	0.01	0.09	0.01	0.02	0.00	0.00	0.14	1.19	0.03	0.00	0.00	0.00
tok	0.11	0.13	0.22	0.97	0.15	0.08	0.27	0.22	0.12	0.14	0.06	0.70	0.20	0.08	0.00	0.93	0.21	0.92	0.18	0.59	0.19	0.02	0.10	0.15	1.21	1.90	0.09	2.08	0.39	0.22	0.58	1.95	0.34	0.68	1.61	1.15	0.77	0.66	0.34	0.09	0.22	0.73	0.29
toy	0.30	6.19	3.08	0.26	5.37	0.08	0.21	7.38	0.39	0.09	3.22	0.05	0.48	0.05	0.04	5.94	0.06	0.16	0.42	0.26	0.06	0.16	0.30	0.50	0.23	8.12	0.50	0.29	0.34	0.03	8.59	0.06	0.32	0.08	0.05	4.15	5.51	0.18	0.22	8.77	0.09	0.01	0.04
Treh	0.21	0.14	0.16	0.19	0.22	0.61	0.18	0.24	0.18	0.33	0.14	0.33	4.63	0.49	0.48	0.31	0.59	0.30	0.30	0.56	0.63	0.49	0.40	0.22	0.70	0.35	0.19	0.67	0.47	0.31	0.54	0.56	0.35	0.62	0.37	0.60	0.67	0.71	0.24	0.12	0.24	0.40	0.38
Trf2	14.53	19.91	18.40	18.95	10.64	4.50	18.78	20.84	15.83	3.89	22.29	3.43	23.23	3.91	4.31	5.12	3.33	6.48	18.62	6.07	4.78	4.67	13.92	15.44	16.87	5.21	15.31	5.35	10.04	4.47	6.05	4.70	24.65	3.82	5.13	4.87	4.35	5.04	14.56	14.17	5.67	4.12	3.76
Trh	0.41	0.04	0.03	0.05	0.03	0.09	0.05	0.02	0.02	0.01	0.09	0.93	0.03	0.12	0.02	2.97	0.01	1.16	0.05	0.04	0.01	1.78	0.00	0.06	0.06	0.01	0.06	0.06	0.07	0.09	0.00	0.05	0.04	0.07	0.05	0.04	0.09	0.06	0.08	0.03	0.02	0.04	0.03
Trim9	0.17	0.18	0.09	0.07	0.06	0.04	0.70	0.16	2.15	0.60	0.10	3.21	0.14	1.20	1.94	1.16	0.04	0.06	2.13	0.80	0.37	3.47	0.05	0.07	0.42	0.03	0.91	0.47	0.23	0.16	0.30	4.10	0.16	0.35	0.18	0.27	0.11	1.72	0.06	0.15	0.15	0.05	0.91
Trissin	0.73	0.75	363.34	0.66	0.30	0.02	0.53	0.52	0.62	0.13	0.59	0.03	1.79	0.15	0.03	0.11	0.04	0.08	0.54	0.04	0.01	0.65	0.58	0.78	0.36	0.03	1.59	0.10	0.39	0.07	0.00	0.08	1.36	0.03	0.14	0.16	0.05	0.00	0.77	0.62	0.11	0.13	0.08
TrissinR	0.53	0.03	0.03	0.14	0.51	0.12	0.04	0.57	0.09	0.03	0.08	0.02	0.01	0.27	0.56	0.13	0.03	0.02	0.03	0.39	0.00	0.07	0.14	0.06	0.54	0.87	0.12	0.03	4.43	0.39	0.01	0.00	0.12	0.00	0.44	0.09	0.14	0.04	0.06	1.23	6.96	0.04	0.01
TrpA1	0.04	0.06	1.00	4.58	0.10	0.16	0.02	0.03	0.20	0.01	0.07	0.01	0.03	0.01	0.01	0.02	0.00	0.02	0.08	0.17	0.44	0.00	0.02	0.59	0.02	0.00	0.12	0.06	0.01	1.04	0.00	0.00	0.12	0.00	0.03	0.00	0.02	0.00	0.03	0.03	0.01	0.00	0.00
Trpm	4.50	3.16	2.81	0.68	0.29	0.27	0.51	1.77	1.99	0.92	2.48	1.01	0.66	1.46	1.20	2.74	0.03	1.45	2.67	0.72	0.99	1.03	1.24	3.18	1.36	1.20	2.37	0.62	1.23	1.78	4.19	3.34	1.73	0.89	0.51	1.15	0.99	1.90	3.35	3.33	1.30	0.16	4.24
tup	0.02	0.03	0.00	0.01	0.00	3.17	0.01	0.01	0.03	0.03	0.02	2.92	0.02	2.24	2.20	0.15	2.58	2.83	0.01	0.04	1.52	1.81	0.02	0.02	0.03	0.06	0.04	0.00	0.03	2.35	0.04	0.12	0.02	3.90	0.02	0.03	0.01	1.17	0.00	0.00	0.03	2.24	0.03
tut	0.01	0.05	0.01	0.11	0.01	0.01	0.00	0.23	0.00	0.00	0.05	0.01	0.03	0.00	0.02	0.00	0.01	0.07	0.02	0.06	0.00	0.00	0.44	0.02	0.01	0.01	0.06	0.00	0.41	0.00	0.00	0.00	0.47	0.10	0.01	0.00	0.00	0.34	0.01	0.32	0.56	0.01	0.00
TwdlW	0.06	0.02	0.01	0.00	0.00	0.00	0.02	0.01	0.06	0.01	0.09	0.00	0.00	0.00	0.01	0.03	0.00	0.01	0.03	0.00	0.00	0.00	0.01	0.01	0.00	0.02	8.33	0.01	0.00	0.02	0.00	0.05	0.07	0.00	0.05	0.00	0.00	0.02	0.01	0.01	0.01	0.00	0.00
twz	0.14	0.21	0.15	0.73	4.28	0.07	4.71	0.15	0.27	0.05	0.17	0.00	0.24	0.04	0.09	0.69	0.05	0.11	1.03	0.00	0.01	0.06	0.17	0.13	0.25	0.62	0.79	0.25	0.10	0.14	0.65	0.14	0.34	0.04	0.42	0.20	0.86	0.12	0.08	0.24	0.07	0.16	5.41
unc-13-4A	6.27	1.01	0.74	4.87	4.78	3.89	0.55	4.38	16.13	0.71	4.18	1.56	1.06	3.34	2.58	3.49	2.14	3.82	12.23	2.54	4.46	1.21	1.21	8.38	0.75	1.99	3.44	0.92	2.32	2.73	6.54	0.14	3.76	10.34	2.59	2.32	2.81	1.17	1.37	3.34	4.12	2.21	0.30
VGlut	31.00	1.48	1.04	15.41	0.54	0.40	0.99	1.27	1.49	0.34	1.37	5.47	2.26	0.53	0.25	1.36	0.40	0.68	1.55	10.97	0.22	0.98	18.50	21.54	17.57	0.31	28.96	1.05	17.94	0.43	0.20	0.38	18.96	41.19	0.38	0.82	0.57	0.87	31.82	1.03	9.55	0.20	0.20
vir-1	0.58	0.76	0.94	1.00	0.35	0.25	0.75	0.75	0.70	0.08	0.97	0.13	70.89	0.13	0.06	0.29	0.07	0.31	0.85	0.19	0.05	0.24	0.54	0.80	0.87	0.00	0.81	0.08	0.27	0.07	0.06	0.22	1.02	0.25	0.13	0.24	0.04	0.09	0.70	0.54	0.10	0.21	0.14
Vmat	3.54	4.46	2.19	2.26	1.07	219.83	2.80	2.53	2.93	194.94	3.67	175.50	4.20	209.87	155.64	88.94	332.27	241.67	4.30	206.73	248.84	164.24	2.74	3.21	212.92	248.29	2.71	225.94	4.90	273.04	304.14	190.42	4.27	157.57	214.51	323.09	127.04	310.50	2.68	2.47	2.36	247.11	190.58
vri	6.51	6.24	3.91	6.49	6.64	0.05	5.93	6.61	8.67	0.02	4.32	0.09	3.38	0.13	0.03	0.18	0.10	0.06	11.09	0.09	0.02	0.01	7.91	7.96	0.21	0.00	5.47	0.05	2.00	0.03	0.02	0.19	5.54	0.00	0.04	0.24	0.02	0.01	6.00	8.76	4.96	0.03	0.01
vvl	0.87	0.91	1.19	0.94	0.43	0.12	0.65	1.25	0.71	0.04	0.88	0.07	1.20	0.12	0.06	0.23	0.12	0.17	0.79	17.97	0.06	0.16	0.57	0.87	2.10	0.10	1.01	0.18	0.37	0.10	0.00	0.09	1.49	0.16	0.17	0.19	0.01	1.63	0.68	0.68	0.11	0.03	0.02
wake	0.40	0.35	0.41	4.66	0.93	0.83	2.81	1.29	0.47	0.05	0.45	1.00	0.56	1.29	3.77	0.79	0.15	0.21	0.81	0.49	0.84	1.31	1.58	1.28	0.59	0.18	0.60	0.09	0.70	0.62	0.08	0.05	2.13	0.76	0.79	0.63	0.66	0.38	2.31	2.34	0.36	0.06	0.01
Wnt4	0.05	0.05	0.07	2.80	0.01	0.09	0.03	0.06	0.04	0.05	0.29	0.03	0.05	0.00	0.02	0.05	0.09	0.02	0.06	0.32	0.02	0.08	0.05	0.08	0.04	2.87	0.05	0.01	0.11	0.00	0.04	0.31	0.03	0.04	0.02	0.05	0.01	0.08	0.03	0.05	0.07	0.06	0.06
wry	0.28	2.03	4.60	3.07	3.85	1.89	1.36	2.54	0.58	0.13	1.86	0.74	0.17	1.10	10.55	3.46	2.67	1.53	0.76	2.44	4.74	3.79	1.38	1.26	1.93	5.18	0.87	0.35	2.72	1.42	6.19	10.12	1.40	6.60	2.44	4.47	3.53	3.15	0.62	2.21	0.67	0.32	0.21
zfh1	0.06	0.10	0.06	0.04	0.03	2.27	0.07	0.08	0.05	0.03	0.06	0.05	0.20	2.73	2.50	0.02	2.26	0.04	0.08	0.06	3.10	0.05	0.03	0.10	0.03	0.07	0.08	2.26	0.16	3.82	2.83	0.05	0.14	2.43	0.04	1.98	2.28	2.75	0.19	0.07	0.07	0.04	0.04
